# Supplementary material for: Variations in rumen microbiota and host genome impacted feed efficiency in goat breeds
Source: Front Microbiol. 2025 Jan 29;16:1492742. doi: 10.3389/fmicb.2025.1492742 (PMC11813914; doi:10.3389/fmicb.2025.1492742)
Supplement: Supplementary file 1 [file Data_Sheet_1.XLSX]

## Sheet: Gross_FE_Variance
Supplementary file: Genetic variance explained by markers for gross feed efficiency (G) in goats
Start SNP	End SNP	N. SNPs	Start SNP (BP)	End SNP (BP)	% of variance explained
snp14099-scaffold1560-920888	snp2817-scaffold1082-658683	5	1_47271	1_281100	0.01105
snp2816-scaffold1082-615033	snp2812-scaffold1082-438570	5	1_324817	1_496137	0.03658
snp2811-scaffold1082-402075	snp2807-scaffold1082-243110	5	1_533477	1_693185	0.00057
snp2806-scaffold1082-191347	snp2802-scaffold1082-11101	5	1_745961	1_926757	0.01569
snp59374-scaffold979-159760	snp59379-scaffold979-370658	5	1_1098176	1_1310088	0.00367
snp59381-scaffold979-465999	snp59385-scaffold979-633118	5	1_1405809	1_1570176	0.01495
snp59386-scaffold979-681920	snp59393-scaffold979-973155	5	1_1618998	1_1930088	0.00209
snp59395-scaffold979-1074405	snp59399-scaffold979-1201688	5	1_2030934	1_2158850	0.04018
snp59402-scaffold979-1346417	snp23397-scaffold2342-154277	5	1_2303447	1_2511898	0.00128
snp23398-scaffold2342-183254	snp55866-scaffold868-1036388	5	1_2541134	1_2691960	0.01016
snp55865-scaffold868-981390	snp55858-scaffold868-683055	5	1_2744278	1_3043796	0.01489
snp55857-scaffold868-647631	snp55854-scaffold868-519038	5	1_3079285	1_3207812	0.03461
1_3592225_RH-map	1_3748182_RH-map	5	1_3592225	1_3748182	0.01639
snp14437-scaffold1577-36160	snp14444-scaffold1577-339711	5	1_3772200	1_4078341	0.00489
snp14446-scaffold1577-437027	snp19291-scaffold1944-821436	5	1_4176907	1_4311226	0.02018
snp19289-scaffold1944-735736	snp19285-scaffold1944-542253	5	1_4398046	1_4593203	0.03852
snp19281-scaffold1944-356532	snp19276-scaffold1944-91838	5	1_4779498	1_5044740	0.07344
snp20592-scaffold2027-926205	snp20588-scaffold2027-719077	5	1_5184119	1_5392991	0.00613
snp20587-scaffold2027-679919	snp20583-scaffold2027-526428	5	1_5432216	1_5581623	0.06529
snp20580-scaffold2027-408470	snp20576-scaffold2027-203036	5	1_5700987	1_5907279	0.00148
snp20575-scaffold2027-167610	snp20571-scaffold2027-5376	5	1_5942841	1_6107244	0.02181
snp44228-scaffold601-899	snp44232-scaffold601-182320	5	1_6113419	1_6295772	0.03835
snp44235-scaffold601-349858	snp44240-scaffold601-557235	5	1_6462452	1_6671447	0.02585
snp44246-scaffold601-869506	snp44251-scaffold601-1125355	5	1_6975496	1_7228763	0.02164
snp44253-scaffold601-1235229	snp17079-scaffold1783-206653	5	1_7345434	1_7520301	0.11218
snp48424-scaffold688-52770	snp48429-scaffold688-249236	5	1_7779742	1_7980410	0.10466
snp48430-scaffold688-305593	snp48435-scaffold688-500674	5	1_8037219	1_8234362	0.05316
snp48438-scaffold688-610973	snp48445-scaffold688-903917	5	1_8344502	1_8637284	0.09635
snp48446-scaffold688-941891	snp48450-scaffold688-1138797	5	1_8675129	1_8869620	0.03177
snp48451-scaffold688-1172148	snp48456-scaffold688-1348884	5	1_8903202	1_9080472	0.08997
snp48457-scaffold688-1377410	snp55836-scaffold867-124680	5	1_9108778	1_9313941	0.03805
snp55838-scaffold867-192173	snp8478-scaffold1307-493898	5	1_9382099	1_9556496	0.00098
snp8476-scaffold1307-388513	snp8471-scaffold1307-175478	5	1_9662286	1_9876800	0.00507
snp8470-scaffold1307-144906	snp42340-scaffold559-46407	5	1_9907995	1_10152332	0.00627
snp42341-scaffold559-94118	snp42345-scaffold559-268429	5	1_10200055	1_10374718	0.00257
snp42346-scaffold559-311056	snp42351-scaffold559-520734	5	1_10418692	1_10632303	0.02142
snp42354-scaffold559-621023	snp42359-scaffold559-842435	5	1_10733021	1_10935158	0.01373
snp36149-scaffold431-10481339	snp18429-scaffold1867-36157	5	1_11140602	1_11491325	0.01918
snp18431-scaffold1867-116290	snp16295-scaffold1716-58435	5	1_11571985	1_11804316	0.06387
snp43514-scaffold58-97018	snp2863-scaffold1084-280421	5	1_11962042	1_12165235	0.01178
snp2862-scaffold1084-246759	snp2856-scaffold1084-650	5	1_12199316	1_12446791	0.00198
snp31515-scaffold35-27797	snp15438-scaffold1636-386740	5	1_12501694	1_12738048	0.01382
snp15437-scaffold1636-352851	snp15433-scaffold1636-201423	5	1_12772721	1_12928354	0.00518
snp15429-scaffold1636-52810	snp23410-scaffold235-109886	5	1_13077639	1_13248265	0.01403
snp23413-scaffold235-207213	snp23417-scaffold235-349226	5	1_13347253	1_13491289	0.01921
snp23418-scaffold235-380220	snp16372-scaffold1727-72750	5	1_13523428	1_13807104	0.01307
snp16374-scaffold1727-165015	snp16377-scaffold1727-267813	5	1_13899660	1_14010404	0.00088
snp16379-scaffold1727-379972	snp16385-scaffold1727-628232	5	1_14122278	1_14370655	0.01076
snp18407-scaffold1864-42371	snp18413-scaffold1864-302397	5	1_14668052	1_14929867	0.01018
snp18423-scaffold1864-701459	snp19490-scaffold197-29113	5	1_15333412	1_15499271	0.03227
snp19492-scaffold197-143853	snp19496-scaffold197-271219	5	1_15607985	1_15735873	0.01213
snp19504-scaffold197-664478	snp19510-scaffold197-919323	5	1_16135116	1_16390838	0.00958
snp19514-scaffold197-1084194	snp19519-scaffold197-1324696	5	1_16555901	1_16797730	0.0041
snp19524-scaffold197-1568886	snp19528-scaffold197-1741232	5	1_17037791	1_17210716	0.01187
snp29443-scaffold3180-212691	snp2704-scaffold1077-1651566	5	1_17334849	1_17617912	0.00034
snp2703-scaffold1077-1616072	snp2697-scaffold1077-1310506	5	1_17653273	1_17960341	0.00557
snp2696-scaffold1077-1261395	snp2693-scaffold1077-1119315	5	1_18014442	1_18156026	0.01832
snp2691-scaffold1077-1023522	snp2687-scaffold1077-857485	5	1_18252605	1_18419764	0.0018
snp2686-scaffold1077-811032	snp2679-scaffold1077-554567	5	1_18466695	1_18723440	0.01429
snp2673-scaffold1077-323811	snp2667-scaffold1077-105589	5	1_18956296	1_19174073	0.00477
snp2666-scaffold1077-62845	snp56452-scaffold889-149700	5	1_19217337	1_19429813	0.00112
snp56453-scaffold889-191547	snp56459-scaffold889-395908	5	1_19471380	1_19677244	0.00155
snp56460-scaffold889-430556	snp56466-scaffold889-701622	5	1_19711896	1_19985203	0.0041
snp56467-scaffold889-738170	snp29898-scaffold325-146256	5	1_20022442	1_20380745	0.00594
snp29901-scaffold325-292851	snp29906-scaffold325-478368	5	1_20528559	1_20714937	0.05245
snp29909-scaffold325-623115	snp29913-scaffold325-817983	5	1_20860946	1_21054055	0.01188
snp29918-scaffold325-1013313	snp29924-scaffold325-1201854	5	1_21250505	1_21440366	0.00225
snp29925-scaffold325-1260525	snp8056-scaffold1292-51757	5	1_21499298	1_21685764	0.02206
snp8055-scaffold1292-1488	snp37988-scaffold472-190386	5	1_21737122	1_21934836	0.01471
snp37990-scaffold472-257492	snp37995-scaffold472-469182	5	1_22001329	1_22215833	0.03097
snp37997-scaffold472-549191	snp38004-scaffold472-850073	5	1_22295743	1_22588910	0.00323
snp38005-scaffold472-900891	snp38011-scaffold472-1186160	5	1_22639513	1_22925465	0.01709
snp14136-scaffold1564-964970	snp14131-scaffold1564-743315	5	1_23114054	1_23335041	0.01718
snp14130-scaffold1564-698580	snp14126-scaffold1564-524752	5	1_23380011	1_23554202	0.00547
snp14125-scaffold1564-468437	snp14119-scaffold1564-212895	5	1_23610448	1_23864512	0.04533
snp14117-scaffold1564-138906	snp46388-scaffold640-654371	5	1_23951761	1_24166036	0.00574
snp46386-scaffold640-591503	snp46380-scaffold640-385838	5	1_24228795	1_24436611	0.01283
snp46379-scaffold640-322113	snp46374-scaffold640-108253	5	1_24501137	1_24717248	0.0036
snp46373-scaffold640-70409	snp23369-scaffold234-104736	5	1_24755419	1_24929758	0.02388
snp23374-scaffold234-284579	snp23380-scaffold234-494126	5	1_25110090	1_25319810	0.04269
snp23381-scaffold234-532987	snp23385-scaffold234-683659	5	1_25358890	1_25509749	0.01139
snp45807-scaffold629-1505	snp45812-scaffold629-255404	5	1_25597721	1_25852649	0.00323
snp45815-scaffold629-374658	snp45819-scaffold629-558019	5	1_25970965	1_26155113	0.01949
snp11780-scaffold1437-813	snp11784-scaffold1437-174947	5	1_26324795	1_26495698	0.01848
snp11786-scaffold1437-248909	snp11791-scaffold1437-496710	5	1_26573034	1_26820994	0.03798
snp11795-scaffold1437-634114	snp51938-scaffold763-236846	5	1_26959531	1_27063464	0.00888
snp51934-scaffold763-51109	snp15732-scaffold1652-1076324	5	1_27249676	1_27430949	0.03127
snp15731-scaffold1652-1009834	snp15726-scaffold1652-791798	5	1_27497574	1_27716205	0.01117
snp15724-scaffold1652-714543	snp15719-scaffold1652-499358	5	1_27793333	1_28014323	0.03945
snp15714-scaffold1652-298142	snp15709-scaffold1652-107652	5	1_28216763	1_28404607	0.0125
snp52909-scaffold794-813793	snp52903-scaffold794-529736	5	1_28610260	1_28895337	0.05678
snp52898-scaffold794-315337	snp52894-scaffold794-159849	5	1_29107970	1_29262181	0.03889
snp52893-scaffold794-116924	snp52333-scaffold778-492006	5	1_29306575	1_29510924	0.00317
1_29530756_AF-PAKI	snp52329-scaffold778-302412	5	1_29530756	1_29701218	0.00751
snp52324-scaffold778-80952	snp43726-scaffold586-1122183	5	1_29917051	1_30063468	0.03325
snp43725-scaffold586-1088313	snp43721-scaffold586-913131	5	1_30097186	1_30272666	0.00028
snp43719-scaffold586-823691	snp43714-scaffold586-641810	5	1_30364149	1_30547331	0.00386
snp43713-scaffold586-604117	snp43705-scaffold586-219038	5	1_30582775	1_30971355	0.03838
snp43704-scaffold586-152386	snp39624-scaffold504-1878205	5	1_31039453	1_31308155	0.002
snp39626-scaffold504-1940361	snp39630-scaffold504-2158239	5	1_31370413	1_31591091	0.00906
snp39632-scaffold504-2263926	snp39638-scaffold504-2577242	5	1_31695876	1_32007183	0.00066
1_32052342_AF-PAKI	snp39642-scaffold504-2756179	5	1_32052342	1_32185936	0.03514
snp39649-scaffold504-3043211	snp39653-scaffold504-3216946	5	1_32474058	1_32649975	0.01546
snp39657-scaffold504-3420875	snp33077-scaffold385-4013593	5	1_32854543	1_33152870	0.05669
snp33076-scaffold385-3980795	snp33071-scaffold385-3762207	5	1_33186052	1_33409174	0.0226
snp33068-scaffold385-3605750	snp33062-scaffold385-3337638	5	1_33568531	1_33838037	0.00305
snp33058-scaffold385-3171682	snp33054-scaffold385-2980717	5	1_34004534	1_34193175	0.00635
snp33050-scaffold385-2788294	snp33046-scaffold385-2596339	5	1_34383535	1_34577468	0.01418
snp33040-scaffold385-2335537	snp33036-scaffold385-2116108	5	1_34839863	1_35059688	0.01605
snp33033-scaffold385-1978059	snp33028-scaffold385-1729509	5	1_35198354	1_35449368	0.00178
snp33027-scaffold385-1698298	snp33023-scaffold385-1499795	5	1_35480656	1_35679903	0.00777
snp33022-scaffold385-1470692	snp33018-scaffold385-1319640	5	1_35708926	1_35860363	0.01649
snp33016-scaffold385-1248224	snp33010-scaffold385-977251	5	1_35928096	1_36196783	0.0106
snp33004-scaffold385-741275	snp33000-scaffold385-524558	5	1_36434010	1_36651757	0.00746
snp32998-scaffold385-431209	snp32994-scaffold385-249047	5	1_36745589	1_36928989	0.03766
snp3220-scaffold1097-27705	snp3222-scaffold1097-123649	5	1_37206100	1_37303405	0.01576
snp3225-scaffold1097-248281	snp3229-scaffold1097-405939	5	1_37410487	1_37569352	0.00823
snp3230-scaffold1097-447671	snp50713-scaffold731-30798	5	1_37611484	1_37757044	0.03357
snp50714-scaffold731-60124	snp50718-scaffold731-259932	5	1_37786349	1_37974563	0.00635
snp50719-scaffold731-298346	snp50723-scaffold731-463240	5	1_38013596	1_38183892	0.00153
snp50727-scaffold731-678941	snp54658-scaffold835-1019144	5	1_38400618	1_38588810	0.00719
snp54655-scaffold835-866682	snp54650-scaffold835-600379	5	1_38742639	1_39006247	0.00078
snp54647-scaffold835-428812	snp54641-scaffold835-203406	5	1_39180904	1_39408080	0.01321
snp45625-scaffold627-64077	snp45630-scaffold627-273096	5	1_39691067	1_39908671	0.02275
snp45631-scaffold627-307023	snp45635-scaffold627-540723	5	1_39943149	1_40170770	0.00748
snp45638-scaffold627-690490	snp45643-scaffold627-990583	5	1_40320736	1_40622392	0.00511
snp45644-scaffold627-1035362	snp14079-scaffold1560-51801	5	1_40666859	1_41053350	0.00032
snp14080-scaffold1560-100946	snp14085-scaffold1560-330454	5	1_41102828	1_41333934	0.00969
snp14090-scaffold1560-516844	snp14096-scaffold1560-786871	5	1_41525458	1_41797117	0.0182
snp14098-scaffold1560-872326	snp45652-scaffold627-1384662	5	1_41882235	1_42092506	0.00459
snp45653-scaffold627-1417201	snp45657-scaffold627-1589645	5	1_42124959	1_42300836	0.00186
snp45661-scaffold627-1722189	snp45665-scaffold627-1917981	5	1_42432156	1_42631758	0.00776
snp45668-scaffold627-2018565	snp45672-scaffold627-2226012	5	1_42733630	1_42943225	0.01889
snp45674-scaffold627-2303687	snp45679-scaffold627-2544444	5	1_43021857	1_43264436	0.00196
snp45681-scaffold627-2613559	snp45690-scaffold627-3017286	5	1_43333599	1_43739121	0.00876
snp45693-scaffold627-3140707	snp45699-scaffold627-3383511	5	1_43862317	1_44105754	0.00987
snp45700-scaffold627-3424934	snp45706-scaffold627-3821910	5	1_44147063	1_44543678	0.00269
snp45707-scaffold627-3857990	snp45712-scaffold627-4058451	5	1_44580536	1_44783106	0.01933
snp45714-scaffold627-4147958	snp45718-scaffold627-4317591	5	1_44874041	1_45044651	0.00225
snp45720-scaffold627-4403089	snp45724-scaffold627-4580436	5	1_45127830	1_45306556	0.00072
snp45725-scaffold627-4620164	snp45730-scaffold627-4840954	5	1_45346020	1_45570681	0.00823
1_45587785_AF-PAKI	snp45734-scaffold627-5050952	5	1_45587785	1_45783017	0.00076
snp45735-scaffold627-5097005	snp45742-scaffold627-5460507	5	1_45829266	1_46193883	0.00372
snp45745-scaffold627-5585234	snp12635-scaffold1480-1113569	5	1_46324507	1_46461277	0.00736
snp12629-scaffold1480-884736	snp12625-scaffold1480-714592	5	1_46689802	1_46861271	0.02294
snp12623-scaffold1480-647642	snp12618-scaffold1480-436593	5	1_46929949	1_47143705	0.00533
snp12614-scaffold1480-279765	snp12610-scaffold1480-147683	5	1_47302011	1_47436104	0.003
snp12608-scaffold1480-52501	snp48340-scaffold686-804838	5	1_47531942	1_47704739	0.03251
snp48339-scaffold686-750643	snp48334-scaffold686-462470	5	1_47759699	1_48051444	0.00177
snp48333-scaffold686-427585	snp48326-scaffold686-148419	5	1_48085411	1_48368391	0.01454
snp7889-scaffold1284-28617	snp7893-scaffold1284-251090	5	1_48564591	1_48790110	0.02111
snp55672-scaffold863-1470525	snp55663-scaffold863-1126556	5	1_49212772	1_49558720	0.00413
snp55661-scaffold863-1054360	snp55655-scaffold863-739437	5	1_49630739	1_49949644	0.00519
snp55654-scaffold863-700639	snp55646-scaffold863-382528	5	1_49988259	1_50305997	0.00602
snp55642-scaffold863-208399	snp14230-scaffold1568-1787801	5	1_50481152	1_50789391	0.02897
snp14227-scaffold1568-1640975	snp14221-scaffold1568-1436411	5	1_50938524	1_51144639	0.03121
snp14217-scaffold1568-1263564	snp14213-scaffold1568-1097890	5	1_51317480	1_51482441	0.01299
snp14211-scaffold1568-1025325	snp14206-scaffold1568-775254	5	1_51555055	1_51806247	0.03413
snp14199-scaffold1568-504377	snp14195-scaffold1568-306612	5	1_52080052	1_52278719	0.01793
snp14191-scaffold1568-88153	snp44265-scaffold602-431550	5	1_52497288	1_52695498	0.01608
Random2.2K-58	snp44256-scaffold602-38991	5	1_52944895	1_53091421	0.01231
snp4117-scaffold113-37238	snp4122-scaffold113-284814	5	1_53248874	1_53490004	0.05416
snp4126-scaffold113-432282	snp4130-scaffold113-586357	5	1_53636096	1_53785296	0.05051
snp4132-scaffold113-709050	snp4138-scaffold113-940712	5	1_53907979	1_54134166	0.01503
snp4139-scaffold113-974214	snp4143-scaffold113-1112735	5	1_54167880	1_54309548	0.00997
snp4148-scaffold113-1305871	snp4152-scaffold113-1459333	5	1_54502712	1_54655618	0.00679
snp4155-scaffold113-1575813	snp4159-scaffold113-1752396	5	1_54776633	1_54955529	0.00248
snp4161-scaffold113-1816475	snp4165-scaffold113-1988823	5	1_55020236	1_55193988	0.02925
snp4166-scaffold113-2030942	snp4170-scaffold113-2177643	5	1_55237486	1_55386065	0.00011
snp4173-scaffold113-2301724	snp4177-scaffold113-2466907	5	1_55511972	1_55678216	0.00371
snp4183-scaffold113-2700797	snp4187-scaffold113-2899028	5	1_55912815	1_56110177	0.01313
snp4188-scaffold113-2941998	snp24544-scaffold2495-368457	5	1_56153035	1_56339817	0.02517
snp24543-scaffold2495-336588	snp24538-scaffold2495-155788	5	1_56372525	1_56552803	0.0091
snp12446-scaffold1474-377203	snp12442-scaffold1474-214197	5	1_56946078	1_57109888	0.00286
snp12441-scaffold1474-163936	snp12437-scaffold1474-2169	5	1_57157818	1_57313168	0.01906
snp607-scaffold1017-471784	snp603-scaffold1017-295436	5	1_57419570	1_57597486	0.00182
snp598-scaffold1017-103239	snp35155-scaffold4205-144236	5	1_57786867	1_58027916	0.00922
snp37449-scaffold456-5282871	snp37445-scaffold456-5105983	5	1_58304411	1_58482700	0.00749
snp37441-scaffold456-4943717	snp37438-scaffold456-4790976	5	1_58645840	1_58798085	0.01017
snp37437-scaffold456-4745722	snp37433-scaffold456-4587893	5	1_58843306	1_59001370	0.00046
snp37431-scaffold456-4482113	snp37425-scaffold456-4210499	5	1_59107226	1_59378737	0.01289
snp37421-scaffold456-4033879	snp37417-scaffold456-3900850	5	1_59555493	1_59688632	0.01223
snp37415-scaffold456-3792662	snp37411-scaffold456-3603203	5	1_59794887	1_59987517	0.00109
snp37404-scaffold456-3357198	snp37396-scaffold456-3064385	5	1_60234782	1_60526698	0.00811
snp37395-scaffold456-3033704	snp37391-scaffold456-2845437	5	1_60557330	1_60744409	0.00642
snp37389-scaffold456-2781912	snp37385-scaffold456-2607180	5	1_60807676	1_60981960	0.01853
snp37383-scaffold456-2516383	Random2.2K-69	5	1_61073550	1_61290289	0.00481
1_61334489_AF-PAKI	snp37375-scaffold456-2140636	5	1_61334489	1_61450126	0.02941
snp37374-scaffold456-2084255	snp37369-scaffold456-1892788	5	1_61506587	1_61698980	0.00149
snp37368-scaffold456-1844171	snp37363-scaffold456-1617144	5	1_61748438	1_61976563	0.02373
snp37358-scaffold456-1397462	snp37354-scaffold456-1233951	5	1_62197061	1_62360114	0.01647
snp37350-scaffold456-1087687	snp37344-scaffold456-843897	5	1_62507128	1_62751446	0.00763
snp37341-scaffold456-721430	snp37337-scaffold456-540557	5	1_62875600	1_63056899	0.0059
snp37336-scaffold456-510365	snp37330-scaffold456-252548	5	1_63087371	1_63348656	0.01866
snp37325-scaffold456-49160	snp28574-scaffold306-675233	5	1_63550877	1_63828436	0.00979
snp28570-scaffold306-513203	snp28562-scaffold306-170384	5	1_63990873	1_64336345	0.00221
snp28561-scaffold306-140624	snp2243-scaffold1069-562622	5	1_64366087	1_64625165	0.0573
snp2246-scaffold1069-699694	snp2252-scaffold1069-999438	5	1_64762989	1_65060940	0.01701
snp2253-scaffold1069-1041798	snp2257-scaffold1069-1215480	5	1_65103480	1_65278049	0.01014
snp2258-scaffold1069-1249995	snp2263-scaffold1069-1450732	5	1_65312612	1_65515102	0.03517
snp2265-scaffold1069-1559932	snp2269-scaffold1069-1761680	5	1_65625021	1_65826455	0.02422
snp2276-scaffold1069-2075643	snp2281-scaffold1069-2305972	5	1_66141335	1_66371968	0.00587
snp2283-scaffold1069-2408630	snp2288-scaffold1069-2617164	5	1_66475102	1_66683561	0.00665
snp39047-scaffold495-75642	snp21797-scaffold214-271361	5	1_66804853	1_67166164	0.00367
snp21800-scaffold214-380078	GoatD01.005508	5	1_67303006	1_67492232	0.04877
snp21804-scaffold214-579957	snp21809-scaffold214-882117	5	1_67504649	1_67806759	0.00966
snp21810-scaffold214-913729	snp21814-scaffold214-1081962	5	1_67837823	1_68023217	0.00333
snp21818-scaffold214-1225973	snp21822-scaffold214-1448059	5	1_68169324	1_68389643	0.0404
snp21824-scaffold214-1526018	snp21828-scaffold214-1654439	5	1_68467517	1_68596518	0.01363
snp21833-scaffold214-1890951	snp21687-scaffold2121-161328	5	1_68835371	1_69059264	0.00301
1_69175701_AF-PAKI	snp21691-scaffold2121-364497	5	1_69175701	1_69264501	0.00067
snp21692-scaffold2121-409334	snp21696-scaffold2121-602504	5	1_69309431	1_69503729	0.00555
snp21698-scaffold2121-711964	snp48244-scaffold682-3644020	5	1_69613576	1_69728740	0.02496
snp48240-scaffold682-3403066	snp48234-scaffold682-3135707	5	1_69952918	1_70222494	0.00475
snp48230-scaffold682-3006360	snp48222-scaffold682-2672017	5	1_70351246	1_70685244	0.00982
snp48221-scaffold682-2624942	snp48216-scaffold682-2399417	5	1_70733094	1_70959363	0.01479
snp48213-scaffold682-2227026	snp48205-scaffold682-1901072	5	1_71131354	1_71458498	0.00358
snp48203-scaffold682-1837929	snp48197-scaffold682-1626541	5	1_71522286	1_71734212	0.01148
snp48195-scaffold682-1542745	snp48191-scaffold682-1406589	5	1_71817758	1_71953985	0.02742
snp48186-scaffold682-1197641	snp48182-scaffold682-1048244	5	1_72162789	1_72313467	0.02802
snp48177-scaffold682-845390	snp48171-scaffold682-595023	5	1_72515827	1_72766967	0.01649
snp48170-scaffold682-554522	snp48165-scaffold682-377425	5	1_72807513	1_72984206	0.00187
snp48164-scaffold682-323213	snp48160-scaffold682-150704	5	1_73039055	1_73208538	0.02057
GoatD01.033719	snp37623-scaffold462-91919	5	1_73328375	1_73451660	0.05355
snp37625-scaffold462-177841	snp36344-scaffold435-3881116	5	1_73536861	1_73653694	0.01709
snp36343-scaffold435-3848031	snp36336-scaffold435-3490645	5	1_73686838	1_74053122	0.00325
snp36333-scaffold435-3356621	snp36328-scaffold435-3155489	5	1_74187538	1_74388558	0.02146
snp36324-scaffold435-2984633	snp36320-scaffold435-2824165	5	1_74559984	1_74720744	0.01925
snp36318-scaffold435-2743102	snp36314-scaffold435-2543722	5	1_74800717	1_75000666	0.00578
snp36313-scaffold435-2508406	snp36308-scaffold435-2249378	5	1_75036320	1_75297350	0.05287
snp36307-scaffold435-2211829	snp36303-scaffold435-2012276	5	1_75335548	1_75538131	0.00484
snp36299-scaffold435-1852357	snp36294-scaffold435-1664839	5	1_75701019	1_75891278	0.01797
snp36288-scaffold435-1448110	snp36284-scaffold435-1276947	5	1_76110684	1_76281318	0.01185
snp36277-scaffold435-964120	snp36273-scaffold435-778554	5	1_76595944	1_76791560	0.02775
snp36272-scaffold435-745685	snp36267-scaffold435-498787	5	1_76824494	1_77070767	0.01051
snp36264-scaffold435-385208	snp36260-scaffold435-227736	5	1_77184631	1_77340586	0.00279
GoatD01.001203	snp40498-scaffold519-41547	5	1_77395837	1_77611068	0.01352
snp40499-scaffold519-84254	snp40503-scaffold519-235609	5	1_77653355	1_77805126	0.03277
snp40504-scaffold519-272372	snp40508-scaffold519-428138	5	1_77842002	1_77998494	0.01003
snp40510-scaffold519-525822	snp40514-scaffold519-738890	5	1_78095314	1_78308976	0.03815
snp40515-scaffold519-795200	snp40520-scaffold519-982723	5	1_78364229	1_78553169	0.03417
snp40522-scaffold519-1077017	snp40530-scaffold519-1439690	5	1_78647446	1_79009885	0.00969
snp40532-scaffold519-1512011	snp40540-scaffold519-1834371	5	1_79082101	1_79404791	0.02909
snp40541-scaffold519-1885795	snp40545-scaffold519-2089084	5	1_79456413	1_79660095	0.00836
snp40546-scaffold519-2119604	snp40549-scaffold519-2256978	5	1_79690853	1_79830482	0.00942
snp40552-scaffold519-2386181	snp40556-scaffold519-2556183	5	1_79959352	1_80130048	0.00779
snp40562-scaffold519-2850421	snp40566-scaffold519-2998202	5	1_80424852	1_80572979	0.00568
snp40567-scaffold519-3033335	snp40571-scaffold519-3270614	5	1_80605911	1_80842684	0.01072
snp40572-scaffold519-3326486	snp40579-scaffold519-3603075	5	1_80898157	1_81177161	0.00056
GoatD01.001650	snp13278-scaffold1510-179897	5	1_81368940	1_81530768	0.00174
snp13279-scaffold1510-227678	snp13283-scaffold1510-381185	5	1_81579399	1_81734720	0.00247
snp13285-scaffold1510-495524	snp47746-scaffold672-64929	5	1_81850290	1_82077018	0.0034
snp47750-scaffold672-247592	snp47754-scaffold672-412368	5	1_82259715	1_82425110	0.00468
snp47755-scaffold672-469199	snp47759-scaffold672-664084	5	1_82481926	1_82677468	0.01467
snp47761-scaffold672-736962	snp47766-scaffold672-1002569	5	1_82750046	1_83017553	0.00042
snp47768-scaffold672-1120362	snp47772-scaffold672-1322106	5	1_83136052	1_83339114	0.0099
snp47773-scaffold672-1372212	snp47779-scaffold672-1641168	5	1_83389374	1_83658324	0.00159
snp47780-scaffold672-1675518	snp47784-scaffold672-1838628	5	1_83692690	1_83856230	0.00052
snp47785-scaffold672-1873112	snp47790-scaffold672-2076422	5	1_83890709	1_84094923	0.00807
snp32732-scaffold377-2118190	snp32727-scaffold377-1934259	5	1_84204295	1_84389437	0.01494
snp32726-scaffold377-1873627	snp32722-scaffold377-1706841	5	1_84444836	1_84612681	0.00476
snp32714-scaffold377-1370776	snp32710-scaffold377-1179427	5	1_84951808	1_85143025	0.0277
snp32709-scaffold377-1115980	snp32704-scaffold377-896227	5	1_85206665	1_85427816	0.03815
snp32697-scaffold377-564361	snp32690-scaffold377-242757	5	1_85761063	1_86086606	0.0087
snp32686-scaffold377-106371	GoatD01.051133	5	1_86223391	1_86442752	0.01206
snp48463-scaffold689-155122	snp48468-scaffold689-383640	5	1_86495591	1_86726067	0.00608
snp48472-scaffold689-555583	snp48476-scaffold689-737168	5	1_86897921	1_87078969	0.0133
snp48480-scaffold689-886546	snp48486-scaffold689-1135054	5	1_87225330	1_87473937	0.00832
snp48487-scaffold689-1191294	snp48491-scaffold689-1336115	5	1_87530249	1_87670327	0.00431
snp48497-scaffold689-1584050	snp48501-scaffold689-1741757	5	1_87918800	1_88076628	0.00842
snp48506-scaffold689-1930052	snp48511-scaffold689-2133310	5	1_88263467	1_88467909	0.01215
snp48513-scaffold689-2219372	1_88732772_AF-PAKI	5	1_88555090	1_88732772	0.0014
snp48517-scaffold689-2407612	snp48522-scaffold689-2619832	5	1_88751395	1_88965345	0.01045
snp48526-scaffold689-2789880	snp48531-scaffold689-2960748	5	1_89136936	1_89307578	0.01072
snp48532-scaffold689-3000765	snp48538-scaffold689-3241261	5	1_89348366	1_89589169	0.00162
snp48541-scaffold689-3364987	snp48544-scaffold689-3503478	5	1_89714012	1_89852361	0.01538
snp26309-scaffold276-120624	snp26315-scaffold276-404944	5	1_90008487	1_90294667	0.03247
snp26316-scaffold276-438733	snp26322-scaffold276-718530	5	1_90330182	1_90613037	0.00346
snp26325-scaffold276-892527	snp26329-scaffold276-1020325	5	1_90790907	1_90919369	0.01447
snp26334-scaffold276-1229404	snp26341-scaffold276-1532358	5	1_91127894	1_91434455	0.02326
snp26343-scaffold276-1610853	snp26347-scaffold276-1773754	5	1_91513077	1_91677713	0.00106
snp26348-scaffold276-1851205	snp26352-scaffold276-2023836	5	1_91756049	1_91929208	0.00641
snp26353-scaffold276-2064331	snp26358-scaffold276-2262816	5	1_91970698	1_92169330	0.00645
snp26360-scaffold276-2348441	snp26365-scaffold276-2561656	5	1_92256307	1_92471764	0.0393
snp26367-scaffold276-2629074	snp26372-scaffold276-2835226	5	1_92539331	1_92743160	0.00918
snp26373-scaffold276-2880032	snp26378-scaffold276-3082559	5	1_92789231	1_92992347	0.0144
snp26382-scaffold276-3252186	snp26388-scaffold276-3471846	5	1_93163309	1_93382581	0.0289
snp26389-scaffold276-3504723	snp26394-scaffold276-3719153	5	1_93415460	1_93631840	0.00332
snp26396-scaffold276-3807326	snp26401-scaffold276-4079486	5	1_93719435	1_93992564	0.01075
1_94041880_AF-PAKI	snp26406-scaffold276-4300468	5	1_94041880	1_94214610	0.00254
snp26408-scaffold276-4359734	snp26413-scaffold276-4575013	5	1_94275913	1_94488764	0.00037
snp26414-scaffold276-4632064	snp26418-scaffold276-4832968	5	1_94546464	1_94746690	0.02553
snp26420-scaffold276-4903534	snp26424-scaffold276-5058463	5	1_94817358	1_94972442	0.00414
snp26425-scaffold276-5106872	snp26429-scaffold276-5292702	5	1_95021266	1_95206948	0.0024
snp26430-scaffold276-5357305	snp26434-scaffold276-5519998	5	1_95272425	1_95435489	0.0282
snp26439-scaffold276-5751674	snp26446-scaffold276-6029619	5	1_95667724	1_95945242	0.04454
snp26452-scaffold276-6286620	snp26457-scaffold276-6480289	5	1_96199432	1_96398563	0.01838
snp26459-scaffold276-6550428	snp26464-scaffold276-6780671	5	1_96468553	1_96701692	0.03744
snp26465-scaffold276-6819557	snp26470-scaffold276-7041211	5	1_96740910	1_96964371	0.00617
snp26471-scaffold276-7075584	snp26475-scaffold276-7237791	5	1_96997427	1_97160638	0.01675
snp26478-scaffold276-7374042	snp26483-scaffold276-7602725	5	1_97297113	1_97526489	0.04121
snp26489-scaffold276-7881906	snp26493-scaffold276-8039202	5	1_97806337	1_97961756	0.00689
snp26495-scaffold276-8106894	snp26502-scaffold276-8389415	5	1_98031155	1_98314148	0.00824
snp26503-scaffold276-8422057	snp26510-scaffold276-8787659	5	1_98346991	1_98714199	0.04546
snp26520-scaffold276-9209135	snp26524-scaffold276-9393724	5	1_99132489	1_99316827	0.03859
snp26531-scaffold276-9704860	snp30201-scaffold332-1306337	5	1_99628781	1_99824531	0.00831
snp30200-scaffold332-1252361	snp30194-scaffold332-1014525	5	1_99879308	1_100120292	0.04157
snp30186-scaffold332-671107	snp30182-scaffold332-539062	5	1_100456200	1_100590961	0.0227
snp30181-scaffold332-490100	snp30177-scaffold332-319892	5	1_100639919	1_100813411	0.00146
snp30176-scaffold332-271910	snp30171-scaffold332-65209	5	1_100861790	1_101065184	0.00944
snp11325-scaffold1409-774510	snp11319-scaffold1409-535534	5	1_101218319	1_101459994	0.00367
snp11316-scaffold1409-409506	snp11311-scaffold1409-116275	5	1_101588073	1_101881767	0.00212
snp11310-scaffold1409-69105	snp16778-scaffold1758-173265	5	1_101928176	1_102127057	0.031
snp16774-scaffold1758-31204	snp22507-scaffold2228-69650	5	1_102271564	1_102438707	0.00412
snp22505-scaffold2228-5143	snp23569-scaffold2379-162517	5	1_102502389	1_102670601	0.01324
snp23571-scaffold2379-225265	snp6990-scaffold1257-1178309	5	1_102734131	1_102996619	0.0314
snp6989-scaffold1257-1143579	snp6984-scaffold1257-887594	5	1_103032015	1_103288682	0.00149
snp6981-scaffold1257-734324	snp6977-scaffold1257-581704	5	1_103443466	1_103597193	0.00751
snp6975-scaffold1257-492684	snp6971-scaffold1257-339758	5	1_103686836	1_103840418	0.00762
snp6969-scaffold1257-224382	snp6965-scaffold1257-239	5	1_103949486	1_104174879	0.04421
snp46637-scaffold65-82482	snp46642-scaffold65-317002	5	1_104194587	1_104433935	0.0019
snp46643-scaffold65-346972	snp46649-scaffold65-565888	5	1_104464784	1_104689293	0.00563
snp46650-scaffold65-605003	snp46654-scaffold65-759307	5	1_104729579	1_104883367	0.00178
snp46655-scaffold65-824631	snp46659-scaffold65-980926	5	1_104949406	1_105104279	0.04648
snp46660-scaffold65-1021250	snp46664-scaffold65-1190831	5	1_105142293	1_105316122	0.01453
snp46668-scaffold65-1334803	snp46672-scaffold65-1476025	5	1_105460312	1_105603413	0.01296
snp46674-scaffold65-1559355	snp46678-scaffold65-1734425	5	1_105686917	1_105863983	0.0127
snp46681-scaffold65-1892737	snp46685-scaffold65-2083912	5	1_106022999	1_106215675	0.03826
snp46686-scaffold65-2131347	snp46691-scaffold65-2383588	5	1_106262965	1_106510449	0.02375
snp46698-scaffold65-2680572	snp46701-scaffold65-2815397	5	1_106810286	1_106944354	0.01266
snp46705-scaffold65-3007430	snp46709-scaffold65-3187160	5	1_107136658	1_107316338	0.0522
snp46711-scaffold65-3302252	snp46715-scaffold65-3440034	5	1_107430715	1_107568920	0.00252
snp46718-scaffold65-3586661	snp46722-scaffold65-3751176	5	1_107714492	1_107883410	0.02345
snp46724-scaffold65-3848464	snp58243-scaffold945-90384	5	1_107978889	1_108174596	0.00575
snp58247-scaffold945-235121	snp58252-scaffold945-497532	5	1_108318988	1_108582124	0.00937
snp58256-scaffold945-673929	snp58260-scaffold945-853419	5	1_108761210	1_108941244	0.00486
snp58263-scaffold945-1017242	Random2.2K-115	5	1_109106705	1_109338632	0.01193
snp58271-scaffold945-1355736	snp58277-scaffold945-1623787	5	1_109452264	1_109721132	0.0044
snp38090-scaffold4745-95947	snp25509-scaffold263-55911	5	1_109855360	1_110017241	0.01423
snp25514-scaffold263-339512	snp25518-scaffold263-526750	5	1_110302016	1_110489500	0.03145
snp25521-scaffold263-637067	snp25528-scaffold263-962158	5	1_110599971	1_110922640	0.10348
snp25531-scaffold263-1103994	snp25535-scaffold263-1276634	5	1_111063662	1_111237824	0.01043
snp25539-scaffold263-1459489	snp25545-scaffold263-1682893	5	1_111448954	1_111681527	0.02013
snp25546-scaffold263-1729584	snp25551-scaffold263-1940514	5	1_111728323	1_111950316	0.00165
snp25553-scaffold263-2003977	snp25557-scaffold263-2171095	5	1_112017210	1_112179032	0.01148
snp25558-scaffold263-2216915	snp25562-scaffold263-2371390	5	1_112225044	1_112379926	0.00255
snp25567-scaffold263-2633600	snp25571-scaffold263-2836358	5	1_112645538	1_112852198	0.00158
snp25576-scaffold263-3023993	snp25581-scaffold263-3254595	5	1_113040102	1_113270622	0.00437
snp25582-scaffold263-3287794	snp25588-scaffold263-3525739	5	1_113304084	1_113546508	0.01991
snp25591-scaffold263-3677260	snp23441-scaffold236-99482	5	1_113699599	1_113887304	0.00432
snp23443-scaffold236-205026	snp23447-scaffold236-348858	5	1_113992906	1_114136324	0.01356
snp23449-scaffold236-425257	snp402-scaffold1009-1511050	5	1_114212902	1_114336981	0.00486
snp398-scaffold1009-1333513	snp392-scaffold1009-1064656	5	1_114514997	1_114785123	0.009
snp388-scaffold1009-917284	snp383-scaffold1009-659062	5	1_114933911	1_115192345	0.0199
snp377-scaffold1009-396425	snp372-scaffold1009-187446	5	1_115456614	1_115664752	0.01701
snp48009-scaffold679-113029	snp26955-scaffold285-1887635	5	1_115898747	1_116040333	0.02761
snp26952-scaffold285-1766110	snp26947-scaffold285-1602295	5	1_116165633	1_116331047	0.00208
snp26946-scaffold285-1551825	snp26940-scaffold285-1255991	5	1_116381966	1_116678181	0.00804
snp26937-scaffold285-1136716	snp26933-scaffold285-964876	5	1_116797191	1_116969120	0.01885
snp26926-scaffold285-596561	snp26921-scaffold285-401850	5	1_117338322	1_117533249	0.00455
snp26918-scaffold285-235651	snp27138-scaffold29-20030	5	1_117697041	1_117952805	0.02909
snp27141-scaffold29-140792	snp27145-scaffold29-293555	5	1_118072995	1_118225947	0.00603
snp27146-scaffold29-324615	snp27153-scaffold29-558408	5	1_118257096	1_118492153	0.003
snp27154-scaffold29-599721	snp27159-scaffold29-777456	5	1_118534679	1_118712082	0.02643
snp27162-scaffold29-910007	snp27168-scaffold29-1129717	5	1_118845656	1_119069591	0.01464
snp27174-scaffold29-1399568	snp27180-scaffold29-1656262	5	1_119333356	1_119596928	0.00171
snp27184-scaffold29-1813204	snp27189-scaffold29-2018784	5	1_119754434	1_119963723	0.02373
snp27192-scaffold29-2131297	snp27197-scaffold29-2376173	5	1_120077695	1_120323597	0.0034
snp27198-scaffold29-2455981	snp27203-scaffold29-2670324	5	1_120405168	1_120619878	0.12262
snp27207-scaffold29-2823623	snp27211-scaffold29-3020379	5	1_120784516	1_120984438	0.00185
snp27212-scaffold29-3050133	snp27216-scaffold29-3193089	5	1_121014512	1_121158151	0.03196
snp27220-scaffold29-3392297	snp27226-scaffold29-3696750	5	1_121358705	1_121666874	0.04836
snp27229-scaffold29-3842364	snp27234-scaffold29-4046264	5	1_121812783	1_122016851	0.00804
snp27236-scaffold29-4142514	snp14651-scaffold1590-627609	5	1_122112797	1_122380371	0.01048
snp14648-scaffold1590-511306	snp14644-scaffold1590-329787	5	1_122506755	1_122688253	0.02867
snp14638-scaffold1590-66967	snp16952-scaffold177-981563	5	1_122952220	1_123173848	0.01204
snp16949-scaffold177-839160	snp16944-scaffold177-611386	5	1_123315079	1_123542876	0.01039
snp16942-scaffold177-521948	snp16938-scaffold177-321611	5	1_123632639	1_123836018	0.01411
snp16936-scaffold177-242666	snp16932-scaffold177-93186	5	1_123915386	1_124066756	0.0266
snp16930-scaffold177-22787	snp25851-scaffold266-3139329	5	1_124137808	1_124298595	0.04326
snp25847-scaffold266-2983378	snp25843-scaffold266-2827570	5	1_124455396	1_124611483	0.01516
snp25840-scaffold266-2690297	snp25836-scaffold266-2540502	5	1_124748552	1_124899199	0.00806
snp25834-scaffold266-2468101	snp25830-scaffold266-2268820	5	1_124971657	1_125169503	0.02035
snp25829-scaffold266-2231440	snp25824-scaffold266-1975998	5	1_125207289	1_125463671	0.05615
snp25823-scaffold266-1943131	snp25819-scaffold266-1691639	5	1_125496583	1_125749280	0.02712
snp25818-scaffold266-1645100	snp25812-scaffold266-1435964	5	1_125795901	1_126004373	0.00149
snp25810-scaffold266-1349310	snp25805-scaffold266-1104912	5	1_126091255	1_126336392	0.0472
snp25803-scaffold266-1007957	snp25798-scaffold266-779168	5	1_126434640	1_126660500	0.01292
snp25796-scaffold266-695146	snp25791-scaffold266-489651	5	1_126745796	1_126952028	0.04015
snp25786-scaffold266-281762	snp25782-scaffold266-75944	5	1_127159995	1_127364980	0.00929
snp25781-scaffold266-28361	snp11823-scaffold1438-1119951	5	1_127412067	1_127610396	0.00628
snp11821-scaffold1438-1053030	snp11816-scaffold1438-846140	5	1_127678022	1_127887216	0.0468
snp11815-scaffold1438-801417	snp11810-scaffold1438-622410	5	1_127931852	1_128109455	0.01786
snp11805-scaffold1438-397609	snp11801-scaffold1438-223834	5	1_128332279	1_128506679	0.05247
snp11797-scaffold1438-56346	snp3461-scaffold1105-1941292	5	1_128676575	1_128881789	0.00957
snp3459-scaffold1105-1861443	snp3455-scaffold1105-1714710	5	1_128961014	1_129108226	0.00718
snp3453-scaffold1105-1602646	snp3448-scaffold1105-1420887	5	1_129220979	1_129402132	0.03103
snp3446-scaffold1105-1310031	snp3441-scaffold1105-1049240	5	1_129512966	1_129770913	0.00767
snp3438-scaffold1105-866736	snp3434-scaffold1105-672431	5	1_129955047	1_130149544	0.00315
snp3426-scaffold1105-250296	snp3422-scaffold1105-87891	5	1_130572253	1_130734757	0.00364
GoatD01.059663_O	snp23080-scaffold230-4177504	5	1_130823139	1_130999816	0.0159
snp23075-scaffold230-3957526	snp23071-scaffold230-3745316	5	1_131222828	1_131438712	0.02079
snp23063-scaffold230-3420857	snp23059-scaffold230-3215811	5	1_131763512	1_131970293	0.00948
snp23058-scaffold230-3167738	snp23053-scaffold230-2909821	5	1_132018470	1_132277390	0.26247
snp23052-scaffold230-2878016	snp23048-scaffold230-2686399	5	1_132309208	1_132501737	0.23509
snp23047-scaffold230-2646187	snp23042-scaffold230-2420811	5	1_132542375	1_132768890	0.00542
snp23040-scaffold230-2336253	snp23033-scaffold230-1935643	5	1_132854651	1_133254186	0.00454
snp23032-scaffold230-1900614	snp23028-scaffold230-1726609	5	1_133289412	1_133464390	0.00296
snp23027-scaffold230-1686346	snp23021-scaffold230-1453526	5	1_133504793	1_133737751	0.00329
snp23020-scaffold230-1421335	snp23015-scaffold230-1160925	5	1_133769875	1_134026984	0.03931
snp23011-scaffold230-957176	snp23007-scaffold230-764741	5	1_134228496	1_134419132	0.01298
snp23005-scaffold230-702633	snp23002-scaffold230-559452	5	1_134481510	1_134624235	0.0487
snp23001-scaffold230-498310	snp22994-scaffold230-178964	5	1_134684117	1_135005898	0.00931
snp22993-scaffold230-148488	snp22989-scaffold230-7004	5	1_135034718	1_135174495	0.00619
snp48964-scaffold699-887513	snp48958-scaffold699-627146	5	1_135255901	1_135519152	0.01603
snp48953-scaffold699-449731	snp48949-scaffold699-311686	5	1_135695117	1_135833985	0.01819
snp48945-scaffold699-162286	snp18377-scaffold1860-39554	5	1_135981948	1_136181524	0.01844
snp37478-scaffold458-160742	snp55184-scaffold848-520062	5	1_136380977	1_136574462	0.00658
snp55183-scaffold848-490381	snp55178-scaffold848-270798	5	1_136604119	1_136824715	0.01806
snp416-scaffold1010-135588	snp420-scaffold1010-312401	5	1_137232670	1_137405419	0.0247
snp423-scaffold1010-464616	snp427-scaffold1010-679365	5	1_137557930	1_137773402	0.01022
snp430-scaffold1010-836206	snp53685-scaffold819-57603	5	1_137931757	1_138047555	0.00349
snp53688-scaffold819-227916	snp27911-scaffold2997-33150	5	1_138217396	1_138469529	0.00726
snp8575-scaffold1309-1430389	snp8570-scaffold1309-1163175	5	1_138548003	1_138797866	0.07445
snp8569-scaffold1309-1125334	snp8564-scaffold1309-793050	5	1_138836636	1_139169588	0.02787
snp8562-scaffold1309-679372	GoatD01.008855	5	1_139283581	1_139425875	0.00898
snp8556-scaffold1309-448181	snp8551-scaffold1309-199517	5	1_139515537	1_139765433	0.01495
snp8550-scaffold1309-170802	snp8546-scaffold1309-3217	5	1_139794306	1_139957414	0.01146
snp27437-scaffold292-1261810	snp27433-scaffold292-1110712	5	1_139961892	1_140113796	0.00076
snp27432-scaffold292-1080555	snp27427-scaffold292-835526	5	1_140141842	1_140387562	0.00471
snp27426-scaffold292-787646	snp27422-scaffold292-625309	5	1_140434838	1_140596042	0.01655
snp27418-scaffold292-458070	snp27413-scaffold292-211151	5	1_140763357	1_141017992	0.00436
snp27411-scaffold292-143668	snp40270-scaffold514-63194	5	1_141087410	1_141294910	0.01375
snp40273-scaffold514-201070	snp40279-scaffold514-484175	5	1_141433682	1_141716330	0.02846
snp40284-scaffold514-681988	snp40289-scaffold514-908600	5	1_141905709	1_142132966	0.01502
snp40295-scaffold514-1162885	snp27920-scaffold3-108410	5	1_142385069	1_142548452	0.02175
snp27921-scaffold3-171909	snp27925-scaffold3-318567	5	1_142600261	1_142746200	0.00824
snp27930-scaffold3-543849	snp27934-scaffold3-702322	5	1_142969566	1_143124704	0.01601
snp27938-scaffold3-901693	snp21324-scaffold2083-61262	5	1_143324182	1_143524189	0.012
snp21326-scaffold2083-131533	snp21330-scaffold2083-287431	5	1_143592279	1_143749941	0.02864
Random2.2K-140	snp28924-scaffold3111-64377	5	1_143848171	1_144330717	0.00944
snp59166-scaffold971-86667	snp59170-scaffold971-266429	5	1_144513690	1_144694701	0.02215
snp59172-scaffold971-391612	snp59177-scaffold971-605242	5	1_144818903	1_145032410	0.00201
snp59178-scaffold971-654565	snp59182-scaffold971-817133	5	1_145081289	1_145239454	0.01331
snp59186-scaffold971-1067105	snp59192-scaffold971-1374482	5	1_145490320	1_145806577	0.00366
snp59193-scaffold971-1407734	snp22401-scaffold2210-306723	5	1_145839443	1_146184948	0.0019
snp22403-scaffold2210-413903	snp22409-scaffold2210-677635	5	1_146294100	1_146561256	0.03182
snp36351-scaffold436-1810	snp36355-scaffold436-156590	5	1_146851572	1_147006487	0.00542
snp36357-scaffold436-246604	snp36364-scaffold436-515192	5	1_147097270	1_147365588	0.0048
snp36368-scaffold436-668166	snp6737-scaffold1244-1457031	5	1_147517992	1_147692948	0.01465
snp6734-scaffold1244-1316689	snp6730-scaffold1244-1127970	5	1_147834039	1_148022658	0.00724
snp6728-scaffold1244-1066832	snp6722-scaffold1244-804089	5	1_148083864	1_148352257	0.00953
snp6718-scaffold1244-678546	snp6713-scaffold1244-452136	5	1_148478665	1_148706944	0.00947
snp6711-scaffold1244-378422	snp6707-scaffold1244-192932	5	1_148780410	1_148966329	0.00142
snp6704-scaffold1244-70943	snp29560-scaffold320-1551782	5	1_149089077	1_149305587	0.01292
snp29558-scaffold320-1460748	snp29551-scaffold320-1183319	5	1_149396646	1_149672725	0.00302
snp29550-scaffold320-1151802	snp29546-scaffold320-1004575	5	1_149704230	1_149849592	0.00321
snp29544-scaffold320-918318	snp29540-scaffold320-776697	5	1_149936710	1_150078563	0.0064
snp29538-scaffold320-680157	snp29530-scaffold320-337785	5	1_150175723	1_150520518	0.00223
snp21983-scaffold2163-92927	snp21987-scaffold2163-261555	5	1_150948608	1_151117036	0.02537
snp21989-scaffold2163-329993	snp21993-scaffold2163-489744	5	1_151197865	1_151358235	0.0183
snp12149-scaffold145-736257	snp12144-scaffold145-514213	5	1_151505265	1_151727335	0.01724
snp12139-scaffold145-295181	snp37579-scaffold46-3395473	5	1_151949029	1_152300137	0.01825
snp37577-scaffold46-3301826	snp37574-scaffold46-3183257	5	1_152393440	1_152512656	0.01104
snp37571-scaffold46-3053811	snp37567-scaffold46-2885884	5	1_152642766	1_152811692	0.01062
snp37566-scaffold46-2847203	snp37560-scaffold46-2595084	5	1_152850179	1_153099091	0.00179
snp37557-scaffold46-2475862	snp37553-scaffold46-2307049	5	1_153217991	1_153388796	0.0282
snp37548-scaffold46-2094507	snp37544-scaffold46-1948609	5	1_153598765	1_153745989	0.00695
snp37543-scaffold46-1916167	snp37538-scaffold46-1705341	5	1_153778150	1_153967041	0.00109
snp37537-scaffold46-1650610	snp37533-scaffold46-1482274	5	1_154022794	1_154192252	0.01288
snp37527-scaffold46-1224929	snp37522-scaffold46-1033090	5	1_154450823	1_154645750	0.00324
snp37521-scaffold46-990030	snp37517-scaffold46-815809	5	1_154688706	1_154863243	0.01111
snp37515-scaffold46-753252	snp37511-scaffold46-586312	5	1_154925648	1_155099731	0.0234
snp37507-scaffold46-408148	snp37503-scaffold46-218519	5	1_155275220	1_155464693	0.01866
1_155559180_RH-map	snp59780-scaffold993-8256	5	1_155559180	1_155693663	0.0055
snp59781-scaffold993-56476	snp59785-scaffold993-219915	5	1_155741583	1_155904219	0.00427
snp59787-scaffold993-283108	snp59792-scaffold993-474327	5	1_155966732	1_156159567	0.01396
snp59793-scaffold993-504481	snp59799-scaffold993-788371	5	1_156190026	1_156475240	0.03336
snp59800-scaffold993-817253	snp59806-scaffold993-1057442	5	1_156503947	1_156745800	0.00271
snp59807-scaffold993-1087726	snp59812-scaffold993-1287181	5	1_156776150	1_156977663	0.01291
snp53423-scaffold809-66794	snp53429-scaffold809-318169	4	1_157050828	1_157299737	0.00525
snp56629-scaffold895-457499	snp56621-scaffold895-81195	5	2_90162	2_450930	0.02459
snp25936-scaffold2682-76117	snp25941-scaffold2682-237297	5	2_584235	2_744124	0.00276
snp17522-scaffold1811-403739	snp17517-scaffold1811-149253	5	2_876442	2_1119190	0.00318
snp28319-scaffold3010-251084	snp28313-scaffold3010-12701	5	2_1180107	2_1499822	0.00979
GoatD01.009963	snp1817-scaffold1050-185268	5	2_1656849	2_1836674	0.01276
snp1814-scaffold1050-79523	snp27445-scaffold2925-99889	5	2_1943318	2_2108792	0.00219
snp27447-scaffold2925-204882	snp27451-scaffold2925-372054	5	2_2214958	2_2377168	0.00188
snp22298-scaffold220-1142537	2_2782624_AF-PAKI	5	2_2472750	2_2782624	0.00054
snp22290-scaffold220-775680	snp22285-scaffold220-572694	5	2_2791684	2_2995352	0.01011
snp22284-scaffold220-539787	snp22277-scaffold220-263631	5	2_3027549	2_3299548	0.00552
snp22272-scaffold220-61665	snp1993-scaffold1059-140697	5	2_3501685	2_3701631	0.00432
snp1995-scaffold1059-254736	snp2000-scaffold1059-463386	5	2_3814218	2_4023897	0.00213
snp2002-scaffold1059-594903	snp2007-scaffold1059-793920	5	2_4132246	2_4331418	0.00313
snp2009-scaffold1059-876282	snp2013-scaffold1059-1064570	5	2_4414530	2_4602598	0.00106
snp2014-scaffold1059-1117282	snp2021-scaffold1059-1431982	5	2_4655005	2_4970733	0.00068
snp8357-scaffold130-4279064	snp8353-scaffold130-4097690	5	2_5033497	2_5214859	0.00281
2_5328081_AF-PAKI	snp8345-scaffold130-3802104	5	2_5328081	2_5505530	0.00023
snp8344-scaffold130-3760794	snp8341-scaffold130-3636806	5	2_5547426	2_5669979	0.00722
snp8339-scaffold130-3559904	snp8331-scaffold130-3181045	5	2_5747343	2_6122670	0.00323
snp8328-scaffold130-3011444	snp8324-scaffold130-2821432	5	2_6293493	2_6483527	0.00023
snp8319-scaffold130-2599770	GoatD01.007141	5	2_6704939	2_6920977	0.00517
snp8307-scaffold130-2088194	snp8303-scaffold130-1941331	5	2_7214762	2_7365505	0.00968
snp8302-scaffold130-1893956	snp8297-scaffold130-1692126	5	2_7412880	2_7615147	0.0021
snp8294-scaffold130-1550863	snp8290-scaffold130-1346916	5	2_7757419	2_7960797	0.00964
snp8283-scaffold130-1089296	snp8278-scaffold130-915026	5	2_8218437	2_8394435	0.01005
snp8275-scaffold130-796017	snp8269-scaffold130-530880	5	2_8511617	2_8776142	0.00645
snp8266-scaffold130-434570	snp8260-scaffold130-183631	5	2_8873361	2_9124075	0.00098
snp8259-scaffold130-134826	snp47706-scaffold670-2336367	5	2_9172777	2_9310575	0.02761
snp47701-scaffold670-2136385	snp47697-scaffold670-1960487	5	2_9509950	2_9686517	0.10066
snp47695-scaffold670-1876943	snp47690-scaffold670-1695481	5	2_9769949	2_9952181	0.00528
snp47689-scaffold670-1635951	snp47684-scaffold670-1388040	5	2_10011372	2_10255073	0.00998
snp47677-scaffold670-1112485	snp47673-scaffold670-938339	5	2_10531540	2_10706455	0.00965
snp47672-scaffold670-897852	snp47668-scaffold670-735881	5	2_10747845	2_10908197	0.00658
snp47660-scaffold670-357000	snp47656-scaffold670-190371	5	2_11289600	2_11459478	0.0496
snp52178-scaffold772-1188821	snp52175-scaffold772-1024282	5	2_11894603	2_12060180	0.03842
snp52173-scaffold772-963036	snp52169-scaffold772-800077	5	2_12121259	2_12283827	0.03432
snp52168-scaffold772-770304	snp52164-scaffold772-622810	5	2_12313561	2_12459768	0.01708
snp52159-scaffold772-436536	snp52155-scaffold772-272484	5	2_12645488	2_12810236	0.00948
snp52153-scaffold772-200053	snp52150-scaffold772-70726	5	2_12882439	2_13008807	0.00415
snp52149-scaffold772-32388	snp57660-scaffold925-93780	5	2_13046973	2_13176269	0.00568
snp57663-scaffold925-206826	snp57667-scaffold925-396687	5	2_13287445	2_13476890	0.00649
snp57670-scaffold925-528718	snp57674-scaffold925-684747	5	2_13608388	2_13761778	0.01104
snp57675-scaffold925-717844	snp17745-scaffold1840-739003	5	2_13795103	2_14033123	0.01115
snp17744-scaffold1840-704398	snp17738-scaffold1840-448667	5	2_14067775	2_14323023	0.00107
snp17736-scaffold1840-328887	snp17731-scaffold1840-85661	5	2_14443331	2_14684639	0.00869
snp17730-scaffold1840-56776	snp2511-scaffold1071-129957	5	2_14712215	2_14902755	0.00299
snp2516-scaffold1071-376636	snp38584-scaffold4896-3624	5	2_15152105	2_15301515	0.00273
snp16000-scaffold1684-88077	snp43285-scaffold5766-55837	5	2_15487551	2_15579412	0.02321
snp3623-scaffold1113-211185	snp3628-scaffold1113-460458	5	2_15853549	2_16103527	0.02978
snp3632-scaffold1113-599728	snp3636-scaffold1113-755381	5	2_16241712	2_16398480	0.01019
snp3638-scaffold1113-821166	snp3643-scaffold1113-1019430	5	2_16464989	2_16664622	0.0064
snp3648-scaffold1113-1209905	snp3653-scaffold1113-1403976	5	2_16856386	2_17046370	0.00234
snp26975-scaffold287-131308	snp26980-scaffold287-347286	5	2_17246851	2_17462961	0.01108
snp26981-scaffold287-394723	snp26986-scaffold287-614836	5	2_17510269	2_17730585	0.00162
snp26987-scaffold287-650018	snp26996-scaffold287-955909	5	2_17766021	2_18072634	0.00846
snp26998-scaffold287-1034787	snp27003-scaffold287-1249879	5	2_18152332	2_18364052	0.00054
snp27004-scaffold287-1285811	snp27009-scaffold287-1514653	5	2_18399806	2_18629313	0.008
snp27019-scaffold287-1970159	snp27023-scaffold287-2161786	5	2_19084906	2_19276659	0.0089
snp27024-scaffold287-2194551	snp27033-scaffold287-2595691	5	2_19310019	2_19713818	0.03181
snp27034-scaffold287-2655065	snp7571-scaffold127-8248505	5	2_19773571	2_20098635	0.00473
snp7569-scaffold127-8161346	snp7564-scaffold127-7931773	5	2_20185700	2_20414760	0.00464
snp7563-scaffold127-7877716	snp7557-scaffold127-7600923	5	2_20468799	2_20745163	0.03877
snp7556-scaffold127-7529708	snp7552-scaffold127-7361948	5	2_20816315	2_20986534	0.00218
snp7551-scaffold127-7318490	snp7544-scaffold127-7013640	5	2_21030095	2_21339798	0.00476
snp7543-scaffold127-6967713	snp7538-scaffold127-6743317	5	2_21385335	2_21610311	0.03585
snp7537-scaffold127-6710614	snp7532-scaffold127-6499920	5	2_21642658	2_21848080	0.00635
snp7531-scaffold127-6438415	snp7526-scaffold127-6259709	5	2_21910044	2_22089011	0.00378
snp7520-scaffold127-6031408	snp7516-scaffold127-5903398	5	2_22317281	2_22446414	0.00618
snp7511-scaffold127-5709076	snp7506-scaffold127-5502083	5	2_22641981	2_22849605	0.00537
snp7505-scaffold127-5471027	snp7498-scaffold127-5172924	5	2_22880267	2_23177623	0.00697
snp7495-scaffold127-5081066	snp7491-scaffold127-4883594	5	2_23269545	2_23474109	0.0094
snp7489-scaffold127-4794447	snp7483-scaffold127-4507111	5	2_23563782	2_23854240	0.02021
snp7480-scaffold127-4373817	snp7474-scaffold127-4095845	5	2_23988367	2_24267325	0.00403
snp7471-scaffold127-3954476	snp7467-scaffold127-3764793	5	2_24418472	2_24610368	0.00965
snp7462-scaffold127-3534710	snp7458-scaffold127-3367747	5	2_24840986	2_25009382	0.0051
snp7455-scaffold127-3249297	snp7451-scaffold127-3060034	5	2_25126120	2_25316263	0.00652
snp7449-scaffold127-3000959	snp7445-scaffold127-2848017	5	2_25375344	2_25529092	0.02032
snp7440-scaffold127-2596836	snp7437-scaffold127-2482656	5	2_25780634	2_25893732	0.02421
snp7432-scaffold127-2279945	snp7426-scaffold127-2028753	5	2_26095746	2_26347511	0.01091
snp7425-scaffold127-1987634	snp7421-scaffold127-1803931	5	2_26386347	2_26569636	0.00555
snp7420-scaffold127-1774470	snp7415-scaffold127-1573416	5	2_26599805	2_26800016	0.00164
snp7414-scaffold127-1511717	snp7409-scaffold127-1308896	5	2_26862142	2_27066164	0.03453
snp7407-scaffold127-1236464	snp7403-scaffold127-1091779	5	2_27138680	2_27284774	0.00523
snp7400-scaffold127-987446	snp7395-scaffold127-736012	5	2_27390312	2_27643520	0.03364
snp7394-scaffold127-695561	snp7390-scaffold127-559864	5	2_27684644	2_27821153	0.00326
snp7387-scaffold127-419158	snp7381-scaffold127-126561	5	2_27960765	2_28255010	0.02784
snp31734-scaffold3533-420205	snp31729-scaffold3533-200393	5	2_28385735	2_28604766	0.00781
snp31726-scaffold3533-42281	snp11363-scaffold1410-606126	5	2_28763060	2_28931845	0.00623
snp11360-scaffold1410-465899	snp11355-scaffold1410-193848	5	2_29071340	2_29318975	0.01439
snp11352-scaffold1410-85271	snp10681-scaffold138-105465	5	2_29423755	2_29615314	0.01224
snp10683-scaffold138-190999	snp10690-scaffold138-465012	5	2_29701505	2_29975669	0.01216
snp10692-scaffold138-539645	snp10697-scaffold138-732987	5	2_30050446	2_30245936	0.00128
snp10699-scaffold138-845944	snp10703-scaffold138-983889	5	2_30358678	2_30496426	0.00398
snp10704-scaffold138-1016344	snp10708-scaffold138-1201846	5	2_30528841	2_30715364	0.00043
snp10710-scaffold138-1261504	snp10714-scaffold138-1382399	5	2_30775849	2_30896276	0.00363
snp10716-scaffold138-1458251	2_31149945_AF-PAKI	5	2_30972743	2_31149945	0.00695
snp10722-scaffold138-1739138	snp10727-scaffold138-1949618	5	2_31252832	2_31463392	0.00038
snp10729-scaffold138-2064666	snp16986-scaffold1772-73137	5	2_31578519	2_31717890	0.00189
snp16991-scaffold1772-243970	snp16996-scaffold1772-450201	5	2_31887770	2_32096145	0.01054
snp33256-scaffold390-104386	snp33260-scaffold390-283073	5	2_32232890	2_32413152	0.00107
snp33261-scaffold390-334393	snp37656-scaffold464-164860	5	2_32464463	2_32649270	0.01289
snp37660-scaffold464-337986	snp37663-scaffold464-469483	5	2_32822864	2_32955586	0.00388
snp37664-scaffold464-511772	snp37668-scaffold464-670849	5	2_32998465	2_33156454	0.02954
snp37673-scaffold464-851739	snp37678-scaffold464-1081765	5	2_33337846	2_33570051	0.00861
snp37684-scaffold464-1360451	snp37690-scaffold464-1667337	5	2_33835179	2_34143535	0.0135
snp37692-scaffold464-1754856	snp37696-scaffold464-1929287	5	2_34231878	2_34405551	0.00211
snp37702-scaffold464-2245631	snp37708-scaffold464-2480270	5	2_34724423	2_34959833	0.02119
snp37710-scaffold464-2548254	snp37713-scaffold464-2677123	5	2_35028221	2_35157157	0.0065
snp37716-scaffold464-2805581	snp37720-scaffold464-2937860	5	2_35287425	2_35420144	0.00772
snp37721-scaffold464-2977954	snp37726-scaffold464-3165479	5	2_35460234	2_35649222	0.0034
snp37727-scaffold464-3224557	snp37731-scaffold464-3361026	5	2_35708398	2_35845542	0.00881
snp37737-scaffold464-3584043	snp37743-scaffold464-3851584	5	2_36069966	2_36339334	0.01018
snp37749-scaffold464-4116017	snp37754-scaffold464-4347201	5	2_36603593	2_36837313	0.0118
snp37757-scaffold464-4523051	snp37761-scaffold464-4698864	5	2_37013178	2_37189532	0.00667
snp37766-scaffold464-4906713	snp37770-scaffold464-5081731	5	2_37395189	2_37568963	0.00583
snp37774-scaffold464-5252776	snp30889-scaffold341-141597	5	2_37740491	2_37959157	0.00171
snp30894-scaffold341-325744	snp30899-scaffold341-509930	5	2_38144188	2_38328251	0.00662
snp30901-scaffold341-611058	snp30905-scaffold341-771726	5	2_38429666	2_38590648	0.01299
snp30911-scaffold341-991872	snp30918-scaffold341-1305281	5	2_38812821	2_39128624	0.0079
snp30920-scaffold341-1411618	snp30926-scaffold341-1691312	5	2_39235925	2_39518077	0.00241
snp30930-scaffold341-1869898	snp30934-scaffold341-2043625	5	2_39696384	2_39867478	0.01091
snp30937-scaffold341-2198456	snp30942-scaffold341-2404023	5	2_40022638	2_40228827	0.00331
snp30943-scaffold341-2460666	snp30948-scaffold341-2638947	5	2_40285259	2_40463650	0.0185
snp30949-scaffold341-2705041	snp30957-scaffold341-3069205	5	2_40529671	2_40893203	0.00576
snp45988-scaffold631-271326	snp45994-scaffold631-523372	5	2_41173494	2_41425178	0.0126
snp46000-scaffold631-796177	snp46006-scaffold631-1021304	5	2_41698550	2_41924277	0.00519
snp46008-scaffold631-1100694	snp46011-scaffold631-1293830	5	2_42003466	2_42200002	0.00953
snp46012-scaffold631-1326233	snp46017-scaffold631-1524940	5	2_42232375	2_42431441	0.001
snp46020-scaffold631-1653683	snp46025-scaffold631-1847266	5	2_42561298	2_42758737	0.03679
snp46030-scaffold631-2044145	snp46036-scaffold631-2300868	5	2_42956774	2_43213335	0.00084
snp46037-scaffold631-2350502	snp46041-scaffold631-2522825	5	2_43263135	2_43435892	0.00626
snp46043-scaffold631-2611160	snp46050-scaffold631-2951043	5	2_43524628	2_43865712	0.0199
snp46051-scaffold631-3008855	snp46056-scaffold631-3187797	5	2_43923808	2_44105437	0.0052
snp40402-scaffold515-4412103	snp40396-scaffold515-4181615	5	2_44318131	2_44549056	0.02086
snp40394-scaffold515-4095049	snp40389-scaffold515-3901447	5	2_44634668	2_44829494	0.00055
snp40387-scaffold515-3799931	snp40381-scaffold515-3567470	5	2_44931357	2_45164557	0.00357
snp40373-scaffold515-3264526	snp40368-scaffold515-3054409	5	2_45468678	2_45680250	0.00374
snp40366-scaffold515-2975357	snp40357-scaffold515-2632872	5	2_45759214	2_46115411	0.00796
snp40354-scaffold515-2488080	snp40350-scaffold515-2229611	5	2_46262345	2_46521803	0.01179
2_46612012_AF-PAKI	snp40343-scaffold515-1983047	5	2_46612012	2_46767949	0.00368
snp40341-scaffold515-1890107	snp40337-scaffold515-1681924	5	2_46860385	2_47068691	0.0159
snp40336-scaffold515-1649445	snp40332-scaffold515-1494216	5	2_47101160	2_47256764	0.02457
snp40326-scaffold515-1202218	snp40320-scaffold515-943188	5	2_47550145	2_47810857	0.01928
snp40317-scaffold515-826661	snp40313-scaffold515-633360	5	2_47926410	2_48121013	0.00661
snp40307-scaffold515-370201	snp40302-scaffold515-156597	5	2_48384610	2_48599600	0.0075
snp40300-scaffold515-47434	snp53694-scaffold82-144160	5	2_48714578	2_48909742	0.01641
snp53695-scaffold82-196005	snp53699-scaffold82-357819	5	2_48962165	2_49124528	0.00027
snp53700-scaffold82-413063	snp53703-scaffold82-531765	5	2_49178247	2_49298424	0.00354
snp53707-scaffold82-686948	snp53712-scaffold82-905523	5	2_49454586	2_49674400	0.02717
snp53713-scaffold82-938279	snp53717-scaffold82-1111790	5	2_49707566	2_49883481	0.00593
snp53723-scaffold82-1382439	snp53730-scaffold82-1713008	5	2_50150342	2_50480326	0.0099
snp53732-scaffold82-1773746	snp53736-scaffold82-1962746	5	2_50541377	2_50730732	0.00345
snp53738-scaffold82-2051080	snp53743-scaffold82-2264055	5	2_50818489	2_51032777	0.00298
snp53746-scaffold82-2396815	snp53753-scaffold82-2662945	5	2_51165564	2_51437701	0.0036
snp53755-scaffold82-2745615	snp53759-scaffold82-2933750	5	2_51521378	2_51709385	0.005
snp53762-scaffold82-3055672	snp53766-scaffold82-3191231	5	2_51830355	2_51966551	0.02232
snp53770-scaffold82-3369225	snp53774-scaffold82-3592588	5	2_52147226	2_52372711	0.00362
snp53777-scaffold82-3711251	snp53784-scaffold82-4010721	5	2_52492623	2_52797791	0.01018
snp53789-scaffold82-4205823	snp53797-scaffold82-4578520	5	2_53000462	2_53375946	0.00688
snp53800-scaffold82-4699792	snp53807-scaffold82-5030802	5	2_53497947	2_53833344	0.01292
snp53811-scaffold82-5231182	snp53814-scaffold82-5371792	5	2_54034947	2_54175531	0.00243
snp53818-scaffold82-5514424	snp53829-scaffold82-6072816	5	2_54319222	2_54885900	0.02979
snp53835-scaffold82-6286921	snp53840-scaffold82-6509756	5	2_55105932	2_55329383	0.0075
snp53844-scaffold82-6658628	snp53852-scaffold82-7001007	5	2_55474924	2_55819134	0.00299
snp53853-scaffold82-7032006	snp53860-scaffold82-7358955	5	2_55850416	2_56178372	0.01196
snp53862-scaffold82-7444487	snp53867-scaffold82-7642345	5	2_56264300	2_56464269	0.00274
snp53868-scaffold82-7675325	snp53874-scaffold82-7984150	5	2_56497170	2_56804227	0.00445
snp53876-scaffold82-8078923	snp53880-scaffold82-8257653	5	2_56899901	2_57080219	0.00152
snp53882-scaffold82-8318940	snp53889-scaffold82-8558301	5	2_57142128	2_57382166	0.01412
snp53892-scaffold82-8667678	snp53900-scaffold82-8994898	5	2_57491653	2_57824899	0.02964
snp53903-scaffold82-9117699	snp53908-scaffold82-9358122	5	2_57949384	2_58193182	0.01108
snp53910-scaffold82-9424481	snp10184-scaffold1365-590055	5	2_58261366	2_58543572	0.00115
snp10180-scaffold1365-438888	snp10176-scaffold1365-273865	5	2_58697080	2_58866517	0.01892
snp10175-scaffold1365-230197	snp10171-scaffold1365-44686	5	2_58910051	2_59097291	0.00094
snp10170-scaffold1365-163	snp12724-scaffold1489-441799	5	2_59141544	2_59272708	0.00474
snp12723-scaffold1489-359636	snp12717-scaffold1489-164913	5	2_59355109	2_59551834	0.00689
snp5750-scaffold1200-1150845	snp5746-scaffold1200-958605	5	2_59732329	2_59925675	0.00427
snp5745-scaffold1200-926054	snp5736-scaffold1200-579585	5	2_59957813	2_60307101	0.00471
snp5726-scaffold1200-178160	snp50992-scaffold739-4324077	5	2_60706615	2_60972832	0.02303
snp50988-scaffold739-4164577	snp50983-scaffold739-3917424	5	2_61132999	2_61381941	0.01525
snp50980-scaffold739-3796596	snp50976-scaffold739-3641994	5	2_61500541	2_61653519	0.01272
snp50975-scaffold739-3608776	snp50969-scaffold739-3390691	5	2_61686696	2_61906773	0.00696
snp50968-scaffold739-3359816	snp50963-scaffold739-3167248	5	2_61937811	2_62131096	0.04333
snp50961-scaffold739-3081530	snp50955-scaffold739-2803010	5	2_62214684	2_62495384	0.07869
snp50949-scaffold739-2556695	2_62903668_AF-PAKI	5	2_62743242	2_62903668	0.00989
snp50945-scaffold739-2375649	snp50940-scaffold739-2175342	5	2_62927005	2_63127711	0.04819
snp50939-scaffold739-2101044	GoatD01.007953	5	2_63202379	2_63305057	0.01727
snp50931-scaffold739-1811275	snp50925-scaffold739-1556203	5	2_63488287	2_63742595	0.00871
snp50924-scaffold739-1497154	snp50920-scaffold739-1312142	5	2_63802470	2_63983334	0.00624
snp50919-scaffold739-1283292	snp50913-scaffold739-891598	5	2_64011775	2_64402682	0.03762
snp50906-scaffold739-518236	snp50902-scaffold739-332343	5	2_64775729	2_64961307	0.00908
snp50900-scaffold739-209048	snp7009-scaffold1259-67792	5	2_65085810	2_65377471	0.02235
snp7010-scaffold1259-102611	snp7013-scaffold1259-258397	5	2_65412105	2_65568639	0.02095
snp7016-scaffold1259-378250	snp7021-scaffold1259-567154	5	2_65688851	2_65879215	0.00933
snp2188-scaffold1067-4710	snp2192-scaffold1067-167240	5	2_66019056	2_66182991	0.00617
snp2197-scaffold1067-365610	snp2203-scaffold1067-605022	5	2_66382460	2_66622515	0.0009
snp2206-scaffold1067-720051	Random2.2K-209	5	2_66738708	2_66977348	0.01295
snp5777-scaffold1203-687366	snp5772-scaffold1203-488300	5	2_66989113	2_67188121	0.00215
Random2.2K-211	snp5765-scaffold1203-158386	5	2_67368096	2_67522364	0.01293
snp23431-scaffold2357-10804	snp33484-scaffold393-157671	5	2_67698125	2_67963376	0.0127
snp33487-scaffold393-259518	snp33492-scaffold393-464503	5	2_68068705	2_68272364	0.0055
snp33496-scaffold393-665854	snp33500-scaffold393-832462	5	2_68469281	2_68636115	0.01805
snp33503-scaffold393-977137	snp33507-scaffold393-1177677	5	2_68780003	2_68983592	0.01396
snp33514-scaffold393-1515968	snp28934-scaffold312-7329	5	2_69326768	2_69487994	0.00671
snp28939-scaffold312-197534	snp28943-scaffold312-358521	5	2_69678133	2_69872867	0.01525
snp28944-scaffold312-392477	snp28950-scaffold312-639934	5	2_69904026	2_70144175	0.00469
snp28952-scaffold312-737678	snp28955-scaffold312-866248	5	2_70243743	2_70373403	0.02103
snp28957-scaffold312-926331	snp28962-scaffold312-1111462	5	2_70433740	2_70633353	0.01639
snp28963-scaffold312-1162210	snp28972-scaffold312-1497689	5	2_70684097	2_71022241	0.00095
snp28973-scaffold312-1526605	snp28978-scaffold312-1743668	5	2_71050922	2_71269051	0.00273
snp28979-scaffold312-1775862	snp28985-scaffold312-2012660	5	2_71298789	2_71536261	0.00161
snp28987-scaffold312-2107299	snp28991-scaffold312-2264693	5	2_71630166	2_71787806	0.00747
snp28998-scaffold312-2532791	snp29004-scaffold312-2759638	5	2_72052215	2_72279617	0.00467
snp29007-scaffold312-2879377	snp29011-scaffold312-3058404	5	2_72400241	2_72580063	0.01176
snp29012-scaffold312-3089995	snp29018-scaffold312-3338665	5	2_72612512	2_72862670	0.03624
snp29022-scaffold312-3534368	snp29027-scaffold312-3727243	5	2_73060217	2_73251606	0.0073
snp29031-scaffold312-3869145	snp29034-scaffold312-3981440	5	2_73392957	2_73505509	0.00175
snp29038-scaffold312-4160407	snp29042-scaffold312-4303713	5	2_73682816	2_73826139	0.00627
snp29051-scaffold312-4650052	snp29055-scaffold312-4832271	5	2_74174246	2_74358892	0.02628
snp29058-scaffold312-4935525	snp29063-scaffold312-5145948	5	2_74463016	2_74673435	0.00451
snp29067-scaffold312-5293292	snp29077-scaffold312-5717677	5	2_74820096	2_75242067	0.00901
snp29084-scaffold312-5979505	snp29089-scaffold312-6191888	5	2_75506956	2_75718572	0.00227
snp29092-scaffold312-6335328	snp29100-scaffold312-6657887	5	2_75862260	2_76184991	0.00074
snp29102-scaffold312-6723297	snp29106-scaffold312-6881139	5	2_76251140	2_76410390	0.00078
snp29108-scaffold312-6942160	snp29114-scaffold312-7165594	5	2_76471665	2_76691062	0.00312
snp29119-scaffold312-7374782	snp29126-scaffold312-7624516	5	2_76900055	2_77149729	0.00399
snp29127-scaffold312-7654969	snp29131-scaffold312-7807951	5	2_77180581	2_77334304	0.00209
snp29132-scaffold312-7855276	snp29136-scaffold312-7998425	5	2_77381573	2_77527360	0.00458
snp51389-scaffold752-95798	snp51397-scaffold752-422159	5	2_77642573	2_77968109	0.00402
snp51401-scaffold752-574734	snp51405-scaffold752-746380	5	2_78121068	2_78294380	0.0188
snp51407-scaffold752-846826	snp51414-scaffold752-1162883	5	2_78396746	2_78714809	0.00399
GoatD01.011623	snp57611-scaffold923-76863	5	2_78807129	2_79316404	0.01677
snp57615-scaffold923-218525	snp57619-scaffold923-422853	5	2_79458037	2_79663793	0.01701
snp57620-scaffold923-451944	snp57625-scaffold923-641891	5	2_79692151	2_79883160	0.00609
snp57627-scaffold923-732682	snp57631-scaffold923-921646	5	2_79973792	2_80165005	0.01313
snp57638-scaffold923-1208468	snp57644-scaffold923-1424052	5	2_80455012	2_80671961	0.00243
snp57649-scaffold923-1613350	snp57652-scaffold923-1754168	5	2_80860914	2_81004029	0.03915
snp6912-scaffold1252-128705	snp6917-scaffold1252-320819	5	2_81159155	2_81351117	0.0112
snp6918-scaffold1252-354745	2_81545553_AF-PAKI	5	2_81384918	2_81545553	0.00088
snp6923-scaffold1252-564858	snp6928-scaffold1252-766503	5	2_81596581	2_81799511	0.00305
snp6930-scaffold1252-865468	snp6935-scaffold1252-1089579	5	2_81897944	2_82112356	0.00357
snp6936-scaffold1252-1139021	snp45149-scaffold614-7446258	5	2_82163173	2_82549904	0.0018
snp45148-scaffold614-7405211	snp45143-scaffold614-7180927	5	2_82590752	2_82816920	0.01482
snp45142-scaffold614-7144936	snp45138-scaffold614-6987637	5	2_82851762	2_83009690	0.00127
snp45135-scaffold614-6847347	snp45130-scaffold614-6593902	5	2_83150403	2_83404148	0.00375
snp45128-scaffold614-6524265	snp45124-scaffold614-6336629	5	2_83474726	2_83663025	0.01264
snp45123-scaffold614-6303045	snp45117-scaffold614-6042731	5	2_83696977	2_83959937	0.00177
2_84157714_AF-PAKI	snp45109-scaffold614-5647948	5	2_84157714	2_84351553	0.00686
snp45107-scaffold614-5528728	GoatD01.051325	5	2_84471749	2_84633681	0.00216
snp45102-scaffold614-5330651	snp45098-scaffold614-5168256	5	2_84672572	2_84836372	0.00127
snp45097-scaffold614-5139714	snp45093-scaffold614-4974649	5	2_84865134	2_85030894	0.00618
snp45090-scaffold614-4859073	snp45084-scaffold614-4579714	5	2_85146308	2_85427224	0.03948
snp45079-scaffold614-4399685	snp45075-scaffold614-4229459	5	2_85606559	2_85773923	0.0065
snp45070-scaffold614-3989061	snp45063-scaffold614-3694998	5	2_86014728	2_86311180	0.00536
snp45059-scaffold614-3549057	snp45054-scaffold614-3367030	5	2_86457569	2_86639686	0.00777
2_86720368_AF-PAKI	snp45047-scaffold614-3106087	5	2_86720368	2_86903671	0.00246
snp45046-scaffold614-3064951	snp45041-scaffold614-2819721	5	2_86944782	2_87193106	0.00383
snp45035-scaffold614-2467804	snp45032-scaffold614-2291600	5	2_87546146	2_87719396	0.00426
snp45031-scaffold614-2262849	snp45027-scaffold614-2086736	5	2_87748256	2_87925046	0.01179
snp45021-scaffold614-1770111	snp45015-scaffold614-1480545	5	2_88241914	2_88465944	0.00843
snp45012-scaffold614-1375304	snp45008-scaffold614-1225738	5	2_88570994	2_88719911	0.00437
snp45004-scaffold614-1069426	snp45000-scaffold614-912646	5	2_88877558	2_89030877	0.00373
snp44999-scaffold614-881280	snp44995-scaffold614-677216	5	2_89062338	2_89267646	0.01039
snp44991-scaffold614-522740	snp44986-scaffold614-306938	5	2_89423023	2_89639217	0.00873
snp44980-scaffold614-16023	snp35904-scaffold430-7572401	5	2_89934967	2_90093207	0.0076
snp35902-scaffold430-7482662	snp35897-scaffold430-7296022	5	2_90182903	2_90370453	0.01504
snp35896-scaffold430-7251327	snp35892-scaffold430-7092749	5	2_90415243	2_90572822	0.00227
snp35886-scaffold430-6844810	snp35881-scaffold430-6630292	5	2_90820760	2_91037521	0.01256
snp35878-scaffold430-6471143	snp35874-scaffold430-6275486	5	2_91198462	2_91394032	0.03026
snp35868-scaffold430-5965678	snp35865-scaffold430-5827506	5	2_91703092	2_91841263	0.02289
snp35864-scaffold430-5797314	snp35859-scaffold430-5590001	5	2_91872039	2_92086984	0.0124
snp35857-scaffold430-5489695	snp35853-scaffold430-5301302	5	2_92188113	2_92377332	0.00283
snp35846-scaffold430-5021571	snp35841-scaffold430-4825730	5	2_92655987	2_92853420	0.03965
snp35839-scaffold430-4758081	snp35834-scaffold430-4585736	5	2_92919766	2_93089728	0.02567
snp35832-scaffold430-4513471	snp35827-scaffold430-4275867	5	2_93162614	2_93401647	0.00984
snp35826-scaffold430-4233822	snp35822-scaffold430-4046598	5	2_93443554	2_93631361	0.01703
snp35820-scaffold430-3923062	snp35815-scaffold430-3716041	5	2_93756828	2_93964958	0.01199
snp35809-scaffold430-3434495	snp35805-scaffold430-3255626	5	2_94245581	2_94424997	0.07493
snp35804-scaffold430-3225225	snp35799-scaffold430-3010603	5	2_94455800	2_94683791	0.0078
snp35795-scaffold430-2863394	snp35790-scaffold430-2682949	5	2_94831940	2_95014476	0.00741
snp35789-scaffold430-2639801	snp35783-scaffold430-2393093	5	2_95033026	2_95283743	0.00045
snp35781-scaffold430-2327197	snp35778-scaffold430-2196546	5	2_95350707	2_95481091	0.00797
snp35773-scaffold430-1932553	snp35769-scaffold430-1770723	5	2_95746474	2_95908294	0.01201
snp35764-scaffold430-1594680	snp35759-scaffold430-1411186	5	2_96085310	2_96271372	0.02168
snp35757-scaffold430-1349898	snp35753-scaffold430-1174053	5	2_96332945	2_96510054	0.00553
snp35752-scaffold430-1143827	snp35747-scaffold430-913331	5	2_96541734	2_96773222	0.00184
snp35746-scaffold430-882991	snp35742-scaffold430-756367	5	2_96803667	2_96931211	0.00141
snp35741-scaffold430-705600	snp35738-scaffold430-598713	5	2_96981949	2_97089483	0.00228
snp35737-scaffold430-565936	snp35733-scaffold430-401072	5	2_97122218	2_97293948	0.00267
snp35732-scaffold430-358954	snp35728-scaffold430-140557	5	2_97336286	2_97555856	0.02321
snp35726-scaffold430-51188	snp20550-scaffold202-8009038	5	2_97646041	2_97794532	0.00941
snp20545-scaffold202-7746458	snp20539-scaffold202-7481969	5	2_98059129	2_98325130	0.00785
snp20534-scaffold202-7260962	snp20530-scaffold202-7105137	5	2_98546727	2_98703367	0.00811
snp20527-scaffold202-6988318	snp20522-scaffold202-6797855	5	2_98820992	2_99012202	0.04334
snp20521-scaffold202-6763786	snp20516-scaffold202-6562462	5	2_99045881	2_99245758	0.0042
snp20512-scaffold202-6363240	snp20508-scaffold202-6192429	5	2_99445837	2_99614930	0.03364
snp20507-scaffold202-6163258	snp20502-scaffold202-5919258	5	2_99641830	2_99883303	0.00752
snp20500-scaffold202-5836456	snp20496-scaffold202-5689643	5	2_99966960	2_100114020	0.03115
snp20491-scaffold202-5505660	snp20487-scaffold202-5324352	5	2_100297701	2_100480795	0.01002
snp20483-scaffold202-5127718	snp20477-scaffold202-4852731	5	2_100677900	2_100955498	0.00637
snp20473-scaffold202-4686250	snp20467-scaffold202-4458644	5	2_101124263	2_101354401	0.00368
snp20462-scaffold202-4232927	snp20458-scaffold202-4049754	5	2_101578608	2_101762205	0.00348
snp20457-scaffold202-3975063	snp20452-scaffold202-3757361	5	2_101837681	2_102056875	0.00419
snp20449-scaffold202-3644844	snp20445-scaffold202-3480186	5	2_102167399	2_102333094	0.02701
snp20440-scaffold202-3260102	snp20436-scaffold202-3063489	5	2_102555274	2_102756860	0.00885
snp20434-scaffold202-2975061	snp20430-scaffold202-2737365	5	2_102845972	2_103087153	0.01308
snp20428-scaffold202-2658565	snp20422-scaffold202-2422533	5	2_103165917	2_103402209	0.00635
snp20415-scaffold202-2124542	snp20409-scaffold202-1860826	5	2_103706954	2_103970833	0.02649
snp20407-scaffold202-1767316	snp20399-scaffold202-1421746	5	2_104065937	2_104415201	0.03083
snp20394-scaffold202-1207369	snp20390-scaffold202-1052256	5	2_104629496	2_104784167	0.00922
snp20384-scaffold202-814331	snp20380-scaffold202-647155	5	2_105023660	2_105190080	0.02632
snp20375-scaffold202-464924	snp20369-scaffold202-226956	5	2_105372893	2_105608109	0.00214
snp20364-scaffold202-12575	snp28309-scaffold301-3441578	5	2_105834834	2_105985158	0.00853
snp28305-scaffold301-3278270	snp28300-scaffold301-3030418	5	2_106149352	2_106396459	0.00439
snp28295-scaffold301-2844944	snp28291-scaffold301-2686568	5	2_106582843	2_106733947	0.00627
snp28285-scaffold301-2336252	snp28281-scaffold301-2200261	5	2_107088777	2_107226601	0.02321
snp28279-scaffold301-2125545	snp28275-scaffold301-1967302	5	2_107301198	2_107460103	0.01304
snp28274-scaffold301-1901870	snp28270-scaffold301-1731450	5	2_107525609	2_107696322	0.00077
snp28269-scaffold301-1685327	snp28265-scaffold301-1552626	5	2_107742417	2_107876198	0.00404
snp28259-scaffold301-1338134	snp28255-scaffold301-1144994	5	2_108090986	2_108285024	0.00232
snp28254-scaffold301-1108076	snp28249-scaffold301-922690	5	2_108321831	2_108508756	0.00071
snp28248-scaffold301-891529	snp28244-scaffold301-702785	5	2_108539916	2_108730242	0.01334
snp28236-scaffold301-355396	snp28232-scaffold301-207254	5	2_109078871	2_109226837	0.02064
snp28228-scaffold301-55441	snp33233-scaffold39-101822	5	2_109378804	2_109538325	0.02797
snp33237-scaffold39-326618	snp33241-scaffold39-494957	5	2_109764483	2_109933805	0.00401
snp33243-scaffold39-589108	snp33246-scaffold39-735994	5	2_110028734	2_110175934	0.00084
snp33247-scaffold39-779752	snp33252-scaffold39-1029888	5	2_110219595	2_110472431	0.00099
snp33253-scaffold39-1061865	snp18639-scaffold1882-183259	5	2_110504424	2_110696724	0.00069
snp18645-scaffold1882-507352	snp18650-scaffold1882-699802	5	2_111022333	2_111211281	0.005
snp18655-scaffold1882-896896	snp57704-scaffold928-51669	5	2_111400608	2_111842521	0.00086
snp29704-scaffold3212-342604	snp29696-scaffold3212-1004	5	2_111929443	2_112270835	0.04632
snp26532-scaffold2760-2863	snp9353-scaffold1341-6028	5	2_112274662	2_112389314	0.00603
snp9356-scaffold1341-124876	snp9360-scaffold1341-294324	5	2_112508579	2_112678034	0.03974
2_112752513_AF-PAKI	snp9366-scaffold1341-524167	5	2_112752513	2_112908119	0.01518
snp9373-scaffold1341-816464	snp9379-scaffold1341-1064410	5	2_113202022	2_113457148	0.0132
snp9383-scaffold1341-1247741	snp9387-scaffold1341-1464780	5	2_113640964	2_113859367	0.05044
snp9388-scaffold1341-1495349	snp9392-scaffold1341-1668834	5	2_113889645	2_114059505	0.00054
snp9395-scaffold1341-1793775	snp9400-scaffold1341-2055199	5	2_114184193	2_114445522	0.02091
GoatD01.059005	snp9407-scaffold1341-2369949	5	2_114603951	2_114760586	0.00509
snp9409-scaffold1341-2457033	snp9414-scaffold1341-2657365	5	2_114847930	2_115050192	0.0227
snp9417-scaffold1341-2749813	snp9422-scaffold1341-2949531	5	2_115143037	2_115344023	0.0029
snp9423-scaffold1341-3010061	snp9427-scaffold1341-3198053	5	2_115405486	2_115594972	0.00111
2_115739013_AF-PAKI	snp9434-scaffold1341-3503303	5	2_115739013	2_115901609	0.02667
snp9435-scaffold1341-3547022	snp9441-scaffold1341-3781527	5	2_115945347	2_116177800	0.002
snp9443-scaffold1341-3844009	snp9447-scaffold1341-4039211	5	2_116241683	2_116439301	0.02675
snp9449-scaffold1341-4125806	snp9453-scaffold1341-4275285	5	2_116526246	2_116676692	0.12922
snp9454-scaffold1341-4336646	snp9458-scaffold1341-4503886	5	2_116736007	2_116902752	0.0022
snp9459-scaffold1341-4538164	GoatD01.037908	5	2_116937231	2_117067105	0.00564
snp9464-scaffold1341-4775090	snp19171-scaffold1928-131263	5	2_117174374	2_117335396	0.01163
snp19173-scaffold1928-208549	snp27455-scaffold2926-140104	5	2_117410718	2_117620627	0.02403
snp27453-scaffold2926-28474	snp6741-scaffold1245-114195	5	2_117729264	2_117876444	0.00702
snp6742-scaffold1245-160112	snp6747-scaffold1245-343446	5	2_117922101	2_118103687	0.01273
snp6753-scaffold1245-572865	snp6757-scaffold1245-725594	5	2_118333891	2_118487659	0.01824
snp6762-scaffold1245-933367	snp6766-scaffold1245-1107615	5	2_118696657	2_118872126	0.00258
snp6767-scaffold1245-1143582	snp6770-scaffold1245-1274251	5	2_118907890	2_119038965	0.00972
snp20664-scaffold2035-88221	snp20668-scaffold2035-285084	5	2_119190328	2_119388571	0.01282
snp38236-scaffold480-1610802	snp38231-scaffold480-1396802	5	2_119642477	2_119858895	0.03543
snp38225-scaffold480-1115291	snp38220-scaffold480-877710	5	2_120143928	2_120382890	0.02244
snp38213-scaffold480-577478	2_120834877_AF-PAKI	5	2_120686207	2_120834877	0.02878
snp38203-scaffold480-136660	snp35210-scaffold422-31853	5	2_121130831	2_121300176	0.01015
snp35215-scaffold422-271694	snp35221-scaffold422-519219	5	2_121542012	2_121791284	0.01054
snp35222-scaffold422-549874	snp35227-scaffold422-749799	5	2_121822529	2_122024147	0.00151
snp35228-scaffold422-795602	Random2.2K-269	5	2_122070058	2_122303331	0.01176
snp35234-scaffold422-1062660	snp35238-scaffold422-1198100	5	2_122339862	2_122475008	0.00093
snp35240-scaffold422-1262753	snp35244-scaffold422-1419866	5	2_122540040	2_122698394	0.01042
snp35246-scaffold422-1507401	snp35252-scaffold422-1717088	5	2_122786230	2_122996917	0.00921
snp35253-scaffold422-1746277	snp35257-scaffold422-1922267	5	2_123026128	2_123203232	0.00085
snp35258-scaffold422-2000393	snp35262-scaffold422-2155047	5	2_123282206	2_123437327	0.00619
snp35265-scaffold422-2271451	snp35269-scaffold422-2407176	5	2_123554880	2_123690593	0.00307
snp35275-scaffold422-2686491	snp18947-scaffold1909-11495	5	2_123971307	2_124129066	0.00459
snp18951-scaffold1909-154539	snp18955-scaffold1909-332100	5	2_124274340	2_124456523	0.00122
snp38154-scaffold477-854566	snp38149-scaffold477-643188	5	2_124460462	2_124669062	0.00111
snp38148-scaffold477-592558	snp38144-scaffold477-437142	5	2_124720482	2_124876410	0.01262
snp38143-scaffold477-392218	snp38139-scaffold477-249384	5	2_124923022	2_125067794	0.00142
snp38138-scaffold477-209252	snp38134-scaffold477-23223	5	2_125108100	2_125295495	0.00026
snp40998-scaffold5284-15885	snp37776-scaffold465-10233	5	2_125328885	2_125729688	0.01126
snp20619-scaffold203-460571	snp20613-scaffold203-209445	5	2_125960704	2_126213162	0.01054
snp32303-scaffold367-78187	snp32307-scaffold367-263826	5	2_126513704	2_126701201	0.00304
snp32308-scaffold367-293109	snp32312-scaffold367-431229	5	2_126730371	2_126869525	0.01872
snp32318-scaffold367-665191	snp32323-scaffold367-872604	5	2_127102303	2_127313560	0.01545
snp32328-scaffold367-1060638	snp32332-scaffold367-1276871	5	2_127504003	2_127719723	0.001
snp32334-scaffold367-1377818	snp32340-scaffold367-1595484	5	2_127821438	2_128041937	0.01788
snp32341-scaffold367-1628522	snp32345-scaffold367-1803562	5	2_128076370	2_128243655	0.00612
snp32347-scaffold367-1881776	snp32352-scaffold367-2054567	5	2_128322932	2_128493546	0.00428
snp32353-scaffold367-2113572	snp32356-scaffold367-2262854	5	2_128552956	2_128704135	0.01821
snp32357-scaffold367-2295958	snp23363-scaffold2337-106468	5	2_128738034	2_128970647	0.00051
GoatD01.059919	snp12481-scaffold1478-171909	5	2_129115753	2_129261508	0.00605
snp12482-scaffold1478-205528	snp14395-scaffold1572-4025	5	2_129294879	2_129556696	0.0011
snp14396-scaffold1572-56639	snp14400-scaffold1572-217934	5	2_129609623	2_129770781	0.01538
snp14402-scaffold1572-280612	snp14406-scaffold1572-476139	5	2_129833950	2_130031994	0.00511
snp14408-scaffold1572-596816	snp38175-scaffold479-56059	5	2_130163229	2_130319063	0.00665
snp38176-scaffold479-94944	snp40698-scaffold520-144404	5	2_130359220	2_130516971	0.00136
snp40699-scaffold520-188343	snp20926-scaffold2050-241318	5	2_130562043	2_130914376	0.00037
snp20928-scaffold2050-337774	snp19057-scaffold1914-6163	5	2_131010655	2_131155931	0.00233
2_131215364_AF-PAKI	snp6596-scaffold1235-396105	5	2_131215364	2_131330554	0.00888
snp6593-scaffold1235-295975	snp6589-scaffold1235-105689	5	2_131430509	2_131617753	0.00237
snp21069-scaffold2062-153636	snp21073-scaffold2062-305815	5	2_131877071	2_132030791	0.00796
snp21075-scaffold2062-365371	snp21078-scaffold2062-508220	5	2_132090228	2_132232685	0.00194
snp21079-scaffold2062-542866	snp13902-scaffold1540-135309	5	2_132268439	2_132392378	0.00779
snp13900-scaffold1540-42749	snp9800-scaffold1350-8204	5	2_132487140	2_132671435	0.00467
snp9801-scaffold1350-41468	snp9806-scaffold1350-280331	5	2_132698754	2_132939114	0.00098
snp9807-scaffold1350-314528	snp58400-scaffold948-261391	5	2_132973320	2_133270846	0.02181
snp58405-scaffold948-481427	snp58410-scaffold948-671342	5	2_133486315	2_133676381	0.00848
snp58414-scaffold948-817485	snp58419-scaffold948-993256	5	2_133823726	2_134002375	0.01308
snp38085-scaffold474-2485892	snp38080-scaffold474-2256208	5	2_134091501	2_134321282	0.00473
snp38078-scaffold474-2141670	snp38071-scaffold474-1791989	5	2_134426851	2_134773103	0.00079
snp38068-scaffold474-1634633	snp38063-scaffold474-1405504	5	2_134930016	2_135161171	0.05203
snp38060-scaffold474-1165920	snp38056-scaffold474-1002815	5	2_135402296	2_135565544	0.01205
snp38054-scaffold474-911352	snp38048-scaffold474-590016	5	2_135653317	2_135977152	0.03087
snp38047-scaffold474-554191	snp38040-scaffold474-167028	4	2_136014197	2_136405967	0.00278
snp53418-scaffold808-11337	snp11607-scaffold1426-263449	5	3_196623	3_537332	0.01163
snp11605-scaffold1426-149224	snp11602-scaffold1426-13596	5	3_650730	3_776966	0.00341
snp24968-scaffold2564-283474	snp2868-scaffold1085-30691	5	3_987087	3_1556096	0.00116
snp17468-scaffold1806-530273	snp17463-scaffold1806-337725	5	3_1719278	3_1911105	0.00896
snp17456-scaffold1806-57236	snp29140-scaffold3125-7445	5	3_2177464	3_2516863	0.0043
snp45981-scaffold6300-16457	snp29174-scaffold3130-115137	5	3_2539380	3_2644098	0.00073
snp24631-scaffold2509-12570	snp4738-scaffold1157-203497	5	3_2889608	3_3086863	0.00597
snp4734-scaffold1157-21395	snp24420-scaffold2477-174338	5	3_3262850	3_3425877	0.0073
snp24418-scaffold2477-83477	ilmnseq_rs637141532	5	3_3512168	3_3735189	0.05356
ilmnseq_rs668232262	ilmnseq_rs645789240	5	3_3738469	3_3740954	0.04408
ilmnseq_rs642369280	snp15834-scaffold1661-234631	5	3_3747814	3_3768350	0.00897
snp15830-scaffold1661-47209	snp12092-scaffold1447-119160	5	3_3953039	3_4117968	0.00762
snp12096-scaffold1447-266669	snp12100-scaffold1447-430915	5	3_4272639	3_4436243	0.00706
snp12101-scaffold1447-475905	snp52758-scaffold790-1829125	5	3_4480801	3_4647929	0.00851
snp52752-scaffold790-1600925	3_5176243_AF-PAKI	5	3_4866614	3_5176243	0.005
snp52741-scaffold790-1121056	snp52737-scaffold790-977316	5	3_5346420	3_5490907	0.00092
snp52732-scaffold790-758925	snp52722-scaffold790-299741	5	3_5705906	3_6166245	0.0111
snp52718-scaffold790-138651	GoatD01.026962	5	3_6325072	3_6509898	0.00179
snp22216-scaffold219-2332565	snp22211-scaffold219-2112650	5	3_6606730	3_6827435	0.01586
snp22205-scaffold219-1881106	snp22197-scaffold219-1540022	5	3_7060467	3_7402582	0.01245
snp22186-scaffold219-1060392	snp22182-scaffold219-893578	5	3_7888065	3_8054668	0.01351
snp22179-scaffold219-771742	snp22174-scaffold219-534797	5	3_8177011	3_8407402	0.04721
snp22173-scaffold219-501480	snp22168-scaffold219-319730	5	3_8439761	3_8620937	0.01227
snp22163-scaffold219-150997	snp32016-scaffold3595-18100	5	3_8787382	3_8956181	0.0376
snp32018-scaffold3595-92230	snp10666-scaffold1378-578833	5	3_9030422	3_9222802	0.00647
snp10657-scaffold1378-257598	snp10651-scaffold1378-48341	5	3_9542132	3_9752840	0.00791
snp10650-scaffold1378-5076	snp41808-scaffold543-4272793	5	3_9797033	3_9970900	0.00132
snp41807-scaffold543-4232997	snp41801-scaffold543-3983380	5	3_10010523	3_10262086	0.0084
snp41794-scaffold543-3645591	snp41787-scaffold543-3312945	5	3_10602268	3_10931633	0.00309
snp41784-scaffold543-3155982	snp41780-scaffold543-2973723	5	3_11087061	3_11267621	0.00758
snp41773-scaffold543-2658628	snp41767-scaffold543-2428020	5	3_11583343	3_11812358	0.01286
snp41760-scaffold543-2120734	snp41756-scaffold543-1965036	5	3_12118740	3_12274018	0.00378
snp41752-scaffold543-1821032	snp41746-scaffold543-1542328	5	3_12417993	3_12695463	0.00853
snp41741-scaffold543-1306157	snp41736-scaffold543-1060508	5	3_12932089	3_13177327	0.04771
snp41735-scaffold543-1005157	snp41729-scaffold543-784011	5	3_13229834	3_13452491	0.00817
snp41723-scaffold543-513620	snp41716-scaffold543-191770	5	3_13723042	3_14041196	0.0027
snp41715-scaffold543-144564	snp25493-scaffold2623-30425	5	3_14088330	3_14301933	0.0112
snp16218-scaffold1704-830203	snp16214-scaffold1704-607991	5	3_14559681	3_14783297	0.00912
snp16213-scaffold1704-551676	snp16208-scaffold1704-362992	5	3_14840121	3_15028433	0.00417
snp16202-scaffold1704-117553	snp14486-scaffold158-20815	5	3_15276396	3_15414967	0.00649
snp14490-scaffold158-195242	snp14493-scaffold158-319093	5	3_15590151	3_15713913	0.0117
snp14494-scaffold158-380756	snp28597-scaffold3068-1260	5	3_15775363	3_15985686	0.02324
snp28598-scaffold3068-35436	snp28603-scaffold3068-259585	5	3_16019647	3_16243114	0.00209
snp28604-scaffold3068-290611	snp23572-scaffold238-25601	5	3_16273852	3_16457450	0.00053
snp23578-scaffold238-318159	snp23583-scaffold238-506780	5	3_16725168	3_16913410	0.0209
snp23588-scaffold238-730125	snp23593-scaffold238-945860	5	3_17139401	3_17356281	0.01061
snp23597-scaffold238-1119942	snp23601-scaffold238-1273585	5	3_17529677	3_17682727	0.00231
snp23602-scaffold238-1302314	snp17594-scaffold1825-174652	5	3_17711754	3_17895202	0.00775
snp57185-scaffold910-314821	snp57189-scaffold910-506570	5	3_18252067	3_18444571	0.00532
3_18636994_AF-PAKI	snp57198-scaffold910-897496	5	3_18636994	3_18838617	0.00723
snp57201-scaffold910-1042830	snp57205-scaffold910-1243872	5	3_18984248	3_19185914	0.00763
snp41850-scaffold545-1261306	snp41844-scaffold545-1011085	5	3_19291620	3_19540309	0.00932
snp41843-scaffold545-952728	snp41839-scaffold545-801271	5	3_19599119	3_19750714	0.03153
snp41838-scaffold545-761513	snp41834-scaffold545-586064	5	3_19790100	3_19967898	0.00454
snp41833-scaffold545-531822	snp41827-scaffold545-308575	5	3_20022189	3_20248678	0.00338
snp41825-scaffold545-202401	snp41820-scaffold545-4395	5	3_20355923	3_20554328	0.00367
snp17490-scaffold181-38857	snp17494-scaffold181-178687	5	3_20598001	3_20737431	0.00531
snp17496-scaffold181-243349	snp17501-scaffold181-440831	5	3_20802795	3_20998727	0.03973
snp17503-scaffold181-552796	snp17510-scaffold181-836687	5	3_21111062	3_21396003	0.00157
snp48639-scaffold6901-7687	snp5260-scaffold1181-397294	5	3_21510804	3_21970295	0.01431
snp43904-scaffold595-106846	snp43910-scaffold595-394298	5	3_22093980	3_22378335	0.00109
snp43912-scaffold595-510829	snp43917-scaffold595-735916	5	3_22494275	3_22720527	0.01079
snp43921-scaffold595-902549	snp43925-scaffold595-1095567	5	3_22905203	3_23100139	0.00296
snp43930-scaffold595-1303615	snp43934-scaffold595-1457680	5	3_23309405	3_23463397	0.00708
snp43935-scaffold595-1488016	snp43940-scaffold595-1717602	5	3_23494804	3_23725233	0.01504
snp43944-scaffold595-1859253	snp43947-scaffold595-1986625	5	3_23866244	3_23993976	0.01443
snp43949-scaffold595-2054463	snp43954-scaffold595-2296152	5	3_24061940	3_24304803	0.00615
Random2.2K-303	snp43961-scaffold595-2669310	5	3_24514908	3_24676736	0.02513
snp43964-scaffold595-2777933	snp43968-scaffold595-2936681	5	3_24785761	3_24944827	0.00734
snp43969-scaffold595-2998338	snp43973-scaffold595-3189074	5	3_25006938	3_25199355	0.11716
snp43974-scaffold595-3225253	snp43979-scaffold595-3434845	5	3_25235510	3_25436178	0.05417
snp43981-scaffold595-3531694	snp43985-scaffold595-3704897	5	3_25533756	3_25710155	0.00956
snp43986-scaffold595-3777411	snp43990-scaffold595-3915142	5	3_25782931	3_25917969	0.0051
snp43991-scaffold595-3975283	snp43995-scaffold595-4222905	5	3_25978236	3_26227487	0.00663
snp43999-scaffold595-4416533	snp44003-scaffold595-4598024	5	3_26422735	3_26601650	0.00331
snp44004-scaffold595-4627012	snp44007-scaffold595-4836998	5	3_26630847	3_26841547	0.0333
snp44013-scaffold595-5103888	snp44017-scaffold595-5235941	5	3_27110185	3_27242111	0.00294
snp44020-scaffold595-5359848	snp44025-scaffold595-5701527	5	3_27364230	3_27704731	0.01542
snp44028-scaffold595-5835412	snp16982-scaffold1771-1135957	5	3_27839261	3_27984311	0.00256
snp16975-scaffold1771-823820	snp16970-scaffold1771-567402	5	3_28295233	3_28550061	0.00361
snp16967-scaffold1771-415823	snp16962-scaffold1771-182973	5	3_28702170	3_28933712	0.00675
snp16958-scaffold1771-8259	snp7966-scaffold129-158625	5	3_29109416	3_29278563	0.02143
snp7968-scaffold129-221764	snp7972-scaffold129-378727	5	3_29340589	3_29499801	0.00405
snp7973-scaffold129-428931	snp7977-scaffold129-617417	5	3_29550286	3_29739458	0.00927
snp7980-scaffold129-766722	snp7986-scaffold129-1108304	5	3_29887519	3_30233474	0.00126
snp7987-scaffold129-1141543	snp3498-scaffold11083-8038	5	3_30266086	3_30417668	0.00419
snp7994-scaffold129-1416598	snp7999-scaffold129-1631147	5	3_30545149	3_30763316	0.01309
snp8005-scaffold129-1903078	snp8010-scaffold129-2140203	5	3_31036186	3_31273881	0.0262
snp8013-scaffold129-2242168	snp8017-scaffold129-2432432	5	3_31377449	3_31567278	0.0094
snp8025-scaffold129-2713568	snp8029-scaffold129-2866120	5	3_31848276	3_32001389	0.00835
snp8031-scaffold129-2939905	snp5149-scaffold118-321624	5	3_32075029	3_32409999	0.00242
snp5156-scaffold118-634690	snp5162-scaffold118-894130	5	3_32724308	3_32981332	0.02718
snp5167-scaffold118-1122931	snp5173-scaffold118-1458369	5	3_33210558	3_33537474	0.06188
snp5178-scaffold118-1740395	snp5184-scaffold118-2022745	5	3_33816569	3_34100971	0.01609
snp5188-scaffold118-2210337	snp5194-scaffold118-2451407	5	3_34289640	3_34528774	0.00174
snp5196-scaffold118-2525568	snp5205-scaffold118-2920797	5	3_34602967	3_35005840	0.02643
snp5206-scaffold118-2955604	snp5212-scaffold118-3201982	5	3_35040660	3_35288216	0.00519
snp15886-scaffold167-73624	snp15890-scaffold167-296398	5	3_35517938	3_35746846	0.00203
snp15892-scaffold167-400729	snp15896-scaffold167-582466	5	3_35852039	3_36034750	0.02816
snp15898-scaffold167-685360	snp15902-scaffold167-807850	5	3_36138156	3_36261316	0.03297
snp15904-scaffold167-892517	snp15908-scaffold167-1060842	5	3_36346016	3_36513699	0.02464
snp15913-scaffold167-1329645	snp15917-scaffold167-1585127	5	3_36783110	3_37039301	0.01313
snp15918-scaffold167-1639309	snp15922-scaffold167-1844459	5	3_37093708	3_37299576	0.00065
snp54275-scaffold829-74882	snp48348-scaffold687-201863	5	3_37419725	3_37672593	0.0074
snp48352-scaffold687-394326	snp48356-scaffold687-542947	5	3_37865097	3_38014216	0.00657
snp48361-scaffold687-749502	snp48365-scaffold687-923445	5	3_38223142	3_38398011	0.001
snp48366-scaffold687-958417	snp48370-scaffold687-1100240	5	3_38432783	3_38576668	0.01671
snp48372-scaffold687-1220274	snp48376-scaffold687-1429891	5	3_38697569	3_38907666	0.00766
snp48377-scaffold687-1471522	snp48381-scaffold687-1641498	5	3_38949102	3_39119621	0.00236
snp48382-scaffold687-1679847	snp48388-scaffold687-1928300	5	3_39158028	3_39406774	0.00077
snp48389-scaffold687-1981742	snp48394-scaffold687-2154148	5	3_39458856	3_39631650	0.00576
snp48396-scaffold687-2220338	snp48400-scaffold687-2348935	5	3_39697587	3_39828337	0.00171
3_39849930_AF-PAKI	snp48404-scaffold687-2507372	5	3_39849930	3_39987761	0.00994
snp48405-scaffold687-2537486	GoatD01.046382	5	3_40017870	3_40194763	0.0119
snp48410-scaffold687-2742089	snp48416-scaffold687-2994934	5	3_40223260	3_40477345	0.00012
snp48417-scaffold687-3045900	snp54279-scaffold83-85339	5	3_40528381	3_40692675	0.00364
snp54280-scaffold83-135518	snp54284-scaffold83-301004	5	3_40743500	3_40908405	0.00027
snp54285-scaffold83-336336	snp54290-scaffold83-580969	5	3_40943705	3_41189888	0.00629
snp54292-scaffold83-671971	snp54296-scaffold83-859769	5	3_41282517	3_41472632	0.00118
snp54297-scaffold83-910264	snp54301-scaffold83-1072676	5	3_41523616	3_41686839	0.01214
snp54302-scaffold83-1129766	snp54308-scaffold83-1379846	5	3_41743540	3_41994837	0.00213
snp54311-scaffold83-1493136	snp54317-scaffold83-1740657	5	3_42107550	3_42353327	0.01002
snp54318-scaffold83-1793429	snp54324-scaffold83-2062630	5	3_42406710	3_42678319	0.00322
snp54329-scaffold83-2292403	snp54334-scaffold83-2474561	5	3_42908836	3_43091767	0.01358
snp54335-scaffold83-2519171	snp54340-scaffold83-2739206	5	3_43136449	3_43353764	0.0014
snp54342-scaffold83-2811384	snp54348-scaffold83-3045650	5	3_43423648	3_43656470	0.00937
snp54349-scaffold83-3094549	snp54353-scaffold83-3279481	5	3_43705263	3_43887348	0.01891
snp54354-scaffold83-3332214	snp54358-scaffold83-3495062	5	3_43940659	3_44092203	0.00376
snp54365-scaffold83-3808449	snp54370-scaffold83-4057010	5	3_44441313	3_44691741	0.01347
snp54371-scaffold83-4102150	snp54376-scaffold83-4291915	5	3_44736997	3_44927282	0.01452
snp54379-scaffold83-4398858	snp15125-scaffold1615-8207	5	3_45035114	3_45165600	0.004
snp15128-scaffold1615-159203	snp15133-scaffold1615-357570	5	3_45318949	3_45519222	0.02369
snp15134-scaffold1615-388540	snp11842-scaffold144-28726	5	3_45551137	3_45760189	0.00212
snp11844-scaffold144-138196	snp11848-scaffold144-332985	5	3_45870111	3_46065557	0.00183
snp11849-scaffold144-393307	snp11854-scaffold144-614875	5	3_46126286	3_46355720	0.00708
snp11856-scaffold144-693575	snp11862-scaffold144-923142	5	3_46435516	3_46663626	0.0034
snp11865-scaffold144-1020983	snp11870-scaffold144-1320310	5	3_46761419	3_47063686	0.01108
snp11874-scaffold144-1476891	snp11878-scaffold144-1599540	5	3_47220492	3_47342065	0.01631
snp11881-scaffold144-1714268	snp11885-scaffold144-1853931	5	3_47455575	3_47595636	0.02024
snp11888-scaffold144-2025875	snp11893-scaffold144-2247492	5	3_47767613	3_47990661	0.00588
snp11896-scaffold144-2409377	snp11900-scaffold144-2597601	5	3_48153678	3_48345568	0.02529
snp11902-scaffold144-2682205	snp11911-scaffold144-3129826	5	3_48430850	3_48878375	0.00287
snp11913-scaffold144-3230229	snp11919-scaffold144-3489805	5	3_48978573	3_49243432	0.00444
snp11925-scaffold144-3776076	snp11929-scaffold144-3943102	5	3_49522555	3_49691854	0.0146
snp11930-scaffold144-3978206	snp11934-scaffold144-4171746	5	3_49727265	3_49923374	0.01058
snp11935-scaffold144-4232680	snp11939-scaffold144-4486529	5	3_49984428	3_50247017	0.00148
snp11944-scaffold144-4727052	snp11949-scaffold144-4931221	5	3_50490235	3_50696532	0.01498
snp11951-scaffold144-5006965	Random2.2K-326	5	3_50772167	3_50895881	0.00168
snp11960-scaffold144-5377151	snp11965-scaffold144-5698436	5	3_51145176	3_51466538	0.00558
snp11966-scaffold144-5755533	snp10482-scaffold1373-2799994	5	3_51525239	3_52134603	0.02339
snp10481-scaffold1373-2730420	snp10475-scaffold1373-2481129	5	3_52204607	3_52455131	0.00262
snp10474-scaffold1373-2430683	snp10470-scaffold1373-2223004	5	3_52505328	3_52713823	0.01672
snp10468-scaffold1373-2102014	snp10464-scaffold1373-1894212	5	3_52834633	3_53043473	0.00781
snp10463-scaffold1373-1858250	snp10459-scaffold1373-1702097	5	3_53079077	3_53212771	0.02484
snp10456-scaffold1373-1584517	snp10452-scaffold1373-1447536	5	3_53330835	3_53467914	0.01476
3_53543437_AF-PAKI	snp10446-scaffold1373-1174847	5	3_53543437	3_53746657	0.0177
snp10442-scaffold1373-982341	snp10437-scaffold1373-748801	5	3_53939312	3_54170450	0.00716
snp10430-scaffold1373-465729	snp10426-scaffold1373-295337	5	3_54454410	3_54625021	0.03672
snp10425-scaffold1373-263804	snp10420-scaffold1373-55295	5	3_54657521	3_54870680	0.00434
snp24998-scaffold257-1201393	snp24993-scaffold257-976865	5	3_54953622	3_55182338	0.01136
snp24987-scaffold257-736460	snp24982-scaffold257-548188	5	3_55423232	3_55615003	0.01315
snp24980-scaffold257-453353	snp24976-scaffold257-281738	5	3_55710010	3_55881947	0.01237
snp24971-scaffold257-12862	snp21583-scaffold2108-171825	5	3_56152999	3_56288381	0.00953
snp21582-scaffold2108-142176	snp42158-scaffold55-5190456	5	3_56318729	3_56464287	0.01117
snp42156-scaffold55-5041993	snp42150-scaffold55-4810954	5	3_56613869	3_56846760	0.00219
snp42148-scaffold55-4693053	snp42143-scaffold55-4488683	5	3_56966101	3_57172140	0.00785
snp42136-scaffold55-4190633	snp42132-scaffold55-4047224	5	3_57469911	3_57615564	0.00714
snp42131-scaffold55-3995845	snp42127-scaffold55-3836139	5	3_57667151	3_57827460	0.01713
snp42124-scaffold55-3722042	snp42119-scaffold55-3485399	5	3_57941793	3_58177723	0.00263
snp42114-scaffold55-3288020	snp42110-scaffold55-3132751	5	3_58375779	3_58529698	0.00423
snp42106-scaffold55-2935292	snp42102-scaffold55-2745895	5	3_58723821	3_58914688	0.00508
snp42099-scaffold55-2633854	snp42094-scaffold55-2464894	5	3_59028955	3_59199236	0.00653
snp42089-scaffold55-2182955	snp42085-scaffold55-2050172	5	3_59484224	3_59617527	0.03051
snp42081-scaffold55-1896478	snp42077-scaffold55-1740443	5	3_59771806	3_59928726	0.01147
snp42076-scaffold55-1707849	GoatD01.042967	5	3_59961512	3_60153208	0.00423
snp42072-scaffold55-1482513	snp42067-scaffold55-1237556	5	3_60188791	3_60434201	0.01381
Random2.2K-335	snp42062-scaffold55-1020412	5	3_60471020	3_60652451	0.00971
snp42061-scaffold55-985447	snp42057-scaffold55-808092	5	3_60687436	3_60866030	0.00052
snp42056-scaffold55-770213	snp42051-scaffold55-486606	5	3_60903830	3_61188892	0.00496
snp42047-scaffold55-315975	snp42044-scaffold55-192836	5	3_61360269	3_61481872	0.00317
snp42043-scaffold55-142351	snp52094-scaffold770-1173	5	3_61532420	3_61677119	0.00854
snp52095-scaffold770-76997	snp52099-scaffold770-234770	5	3_61753408	3_61911997	0.00522
snp18881-scaffold190-1023448	snp18875-scaffold190-822017	5	3_62091951	3_62293567	0.00227
snp18874-scaffold190-781082	snp18867-scaffold190-491244	5	3_62334677	3_62621929	0.01108
snp18864-scaffold190-315742	snp18860-scaffold190-118746	5	3_62798549	3_62996559	0.0021
snp18859-scaffold190-84249	snp1644-scaffold1047-129784	5	3_63031029	3_63251315	0.01422
snp1647-scaffold1047-270904	snp1651-scaffold1047-465316	5	3_63393166	3_63588184	0.00955
snp1654-scaffold1047-616684	snp1658-scaffold1047-785733	5	3_63740963	3_63911346	0.00417
snp1660-scaffold1047-851919	snp1664-scaffold1047-1000656	5	3_63977951	3_64127518	0.00701
snp1666-scaffold1047-1082645	snp1672-scaffold1047-1386839	5	3_64209744	3_64515050	0.00172
snp1674-scaffold1047-1508532	snp1679-scaffold1047-1728613	5	3_64636477	3_64858534	0.00972
snp1681-scaffold1047-1853963	snp1685-scaffold1047-2019836	5	3_64984832	3_65152096	0.00128
snp1686-scaffold1047-2060105	snp1692-scaffold1047-2300291	5	3_65192724	3_65433264	0.00951
snp1693-scaffold1047-2332604	snp56501-scaffold890-181259	5	3_65465811	3_65677585	0.00107
snp56504-scaffold890-325530	snp56509-scaffold890-541252	5	3_65824345	3_66041968	0.005
snp216-scaffold1004-827906	snp213-scaffold1004-709943	5	3_66829584	3_66946532	0.01245
snp212-scaffold1004-674967	snp208-scaffold1004-510836	5	3_66981540	3_67143823	0.00213
snp203-scaffold1004-306402	snp196-scaffold1004-58728	5	3_67348535	3_67605292	0.01118
snp29573-scaffold321-138543	snp29576-scaffold321-276618	5	3_67802888	3_67942376	0.00716
snp29579-scaffold321-370088	snp29583-scaffold321-509221	5	3_68033400	3_68173255	0.02201
snp29586-scaffold321-653079	snp29590-scaffold321-815921	5	3_68317931	3_68480915	0.01202
snp29593-scaffold321-932610	snp29597-scaffold321-1101933	5	3_68598601	3_68768728	0.00353
snp29600-scaffold321-1236830	snp29605-scaffold321-1425780	5	3_68903434	3_69077420	0.01298
snp29609-scaffold321-1675691	snp29612-scaffold321-1798735	5	3_69328998	3_69452908	0.04322
snp29613-scaffold321-1836730	snp29617-scaffold321-2105956	5	3_69491100	3_69760772	0.00418
snp29618-scaffold321-2153492	snp29623-scaffold321-2422091	5	3_69808469	3_70078706	0.00227
snp29624-scaffold321-2486277	snp29628-scaffold321-2704927	5	3_70142982	3_70360714	0.00037
snp29634-scaffold321-3032572	snp29638-scaffold321-3204583	5	3_70689361	3_70859283	0.00775
snp29642-scaffold321-3375642	snp29647-scaffold321-3605748	5	3_71030839	3_71251692	0.01529
snp29649-scaffold321-3690150	snp29653-scaffold321-3874866	5	3_71335899	3_71517837	0.00483
snp29659-scaffold321-4107679	snp29663-scaffold321-4255850	5	3_71750706	3_71899081	0.01192
snp29668-scaffold321-4448215	snp29672-scaffold321-4646523	5	3_72092458	3_72295657	0.00718
3_72349145_AF-PAKI	snp29678-scaffold321-4912598	5	3_72349145	3_72563797	0.02163
snp29680-scaffold321-4994205	snp29685-scaffold321-5249833	5	3_72645696	3_72894170	0.0058
snp29688-scaffold321-5393006	snp29692-scaffold321-5596075	5	3_73039121	3_73239950	0.02054
snp21863-scaffold2144-192272	snp21859-scaffold2144-14867	5	3_73411660	3_73588699	0.00873
snp15449-scaffold164-58303	snp15454-scaffold164-397505	5	3_73663707	3_74007657	0.00684
snp15455-scaffold164-438114	snp15459-scaffold164-623218	5	3_74047864	3_74234315	0.00264
snp15462-scaffold164-768800	snp15467-scaffold164-980166	5	3_74380893	3_74590318	0.01544
snp15472-scaffold164-1205537	snp15475-scaffold164-1344262	5	3_74816599	3_74955066	0.00509
snp15476-scaffold164-1373348	snp15482-scaffold164-1612314	5	3_74984604	3_75223903	0.00131
snp15483-scaffold164-1651687	snp15488-scaffold164-1899996	5	3_75263058	3_75509672	0.02766
snp15489-scaffold164-1962025	snp15494-scaffold164-2172410	5	3_75572120	3_75782939	0.00381
snp15496-scaffold164-2265780	snp15501-scaffold164-2460336	5	3_75877446	3_76072374	0.00061
snp15502-scaffold164-2505259	snp15506-scaffold164-2671701	5	3_76115330	3_76281773	0.00429
snp15510-scaffold164-2884000	snp15518-scaffold164-3231014	5	3_76495500	3_76847834	0.01956
snp15519-scaffold164-3301672	snp56204-scaffold879-263358	5	3_76919076	3_77264274	0.00124
snp56205-scaffold879-304272	snp56211-scaffold879-580450	5	3_77305201	3_77583562	0.01617
snp56216-scaffold879-775469	snp56223-scaffold879-1085265	5	3_77779666	3_78090704	0.0028
snp56225-scaffold879-1207527	snp56232-scaffold879-1512808	5	3_78211486	3_78519545	0.0166
snp56233-scaffold879-1560226	snp56237-scaffold879-1724669	5	3_78566522	3_78733141	0.00077
snp56238-scaffold879-1775924	snp56242-scaffold879-1912984	5	3_78784766	3_78923218	0.01271
snp6619-scaffold1236-818699	snp6613-scaffold1236-538868	5	3_78986488	3_79267264	0.00547
snp6610-scaffold1236-408755	snp6605-scaffold1236-189468	5	3_79396945	3_79612716	0.00446
snp6600-scaffold1236-508	snp22433-scaffold222-8508	5	3_79803271	3_79993119	0.02284
snp22439-scaffold222-214762	snp22445-scaffold222-465283	5	3_80197099	3_80447899	0.02786
3_80504373_AF-PAKI	snp22457-scaffold222-1016605	5	3_80504373	3_81001841	0.02746
snp22459-scaffold222-1102516	snp43621-scaffold582-1395730	5	3_81088564	3_81498859	0.01019
snp43615-scaffold582-1093323	snp43610-scaffold582-881041	5	3_81806198	3_82018719	0.00059
snp43609-scaffold582-835889	snp43604-scaffold582-584951	5	3_82063158	3_82313126	0.00863
snp43597-scaffold582-289882	snp43592-scaffold582-93703	5	3_82605682	3_82803560	0.01472
snp43590-scaffold582-14146	snp46928-scaffold654-2535659	5	3_82883735	3_83044556	0.00152
snp46921-scaffold654-2263991	snp46916-scaffold654-2072196	5	3_83317330	3_83511357	0.00637
snp46913-scaffold654-1897729	snp46909-scaffold654-1735895	5	3_83687752	3_83845924	0.02879
snp46906-scaffold654-1624834	snp46901-scaffold654-1419941	5	3_83956545	3_84162741	0.00159
snp46898-scaffold654-1299029	snp46893-scaffold654-1069751	5	3_84279599	3_84509180	0.01229
snp46888-scaffold654-849590	snp46883-scaffold654-658725	5	3_84730073	3_84920760	0.0036
snp46882-scaffold654-617712	snp46876-scaffold654-358645	5	3_84962474	3_85222683	0.0161
snp46875-scaffold654-327854	snp46871-scaffold654-175202	5	3_85253553	3_85406909	0.0026
snp30450-scaffold3351-9826	snp25317-scaffold261-106095	5	3_85610855	3_85768825	0.01746
3_85852238_AF-PAKI	snp25325-scaffold261-454398	5	3_85852238	3_86117458	0.01351
snp25329-scaffold261-631484	snp25334-scaffold261-808539	5	3_86296541	3_86474467	0.00038
snp25335-scaffold261-838127	snp25340-scaffold261-1087491	5	3_86504211	3_86754555	0.00546
snp37585-scaffold460-246471	snp37590-scaffold460-483110	5	3_87106651	3_87341066	0.00245
snp37591-scaffold460-518846	snp37597-scaffold460-781131	5	3_87376548	3_87639807	0.00659
snp37598-scaffold460-817790	snp37602-scaffold460-1020864	5	3_87676187	3_87877415	0.01176
snp37606-scaffold460-1166033	snp43528-scaffold580-591882	5	3_88025765	3_88257210	0.00262
snp43527-scaffold580-556773	snp43522-scaffold580-340415	5	3_88293459	3_88519330	0.00306
snp43519-scaffold580-195043	snp43516-scaffold580-37609	5	3_88668156	3_88825363	0.0184
snp47967-scaffold675-4373457	snp47963-scaffold675-4169261	5	3_88879524	3_89083478	0.00332
snp47961-scaffold675-4086912	snp47957-scaffold675-3882073	5	3_89160896	3_89364966	0.00515
snp47952-scaffold675-3647461	snp47948-scaffold675-3481663	5	3_89598649	3_89763874	0.0054
snp47947-scaffold675-3436647	snp47941-scaffold675-3176081	5	3_89808849	3_90070651	0.00488
snp47940-scaffold675-3146174	snp47936-scaffold675-2937183	5	3_90101356	3_90313098	0.01142
snp47935-scaffold675-2898965	snp47930-scaffold675-2667372	5	3_90351782	3_90580733	0.00054
snp47928-scaffold675-2607230	snp47924-scaffold675-2444945	5	3_90640832	3_90803165	0.00196
snp47915-scaffold675-2006757	snp47911-scaffold675-1835742	5	3_91264444	3_91435770	0.01655
snp47902-scaffold675-1515949	snp47896-scaffold675-1237594	5	3_91757873	3_92037016	0.00621
snp47895-scaffold675-1151026	snp47890-scaffold675-899275	5	3_92124371	3_92377814	0.02985
snp47889-scaffold675-869966	snp47884-scaffold675-629824	5	3_92407169	3_92648489	0.00439
snp47883-scaffold675-570535	snp47877-scaffold675-322148	5	3_92707466	3_92952348	0.00819
snp47876-scaffold675-291415	snp47872-scaffold675-101424	5	3_92983106	3_93178738	0.00506
snp47869-scaffold675-11017	snp23725-scaffold2397-52627	5	3_93269368	3_93423085	0.01619
snp47151-scaffold659-4241069	3_93740688_AF-PAKI	5	3_93486187	3_93740688	0.05187
snp47142-scaffold659-3842528	snp47137-scaffold659-3624432	5	3_93887784	3_94104790	0.02717
snp47135-scaffold659-3528709	GoatD01.021831	5	3_94201075	3_94406262	0.00077
snp47130-scaffold659-3313780	snp47125-scaffold659-3124490	5	3_94415356	3_94605780	0.00428
snp47124-scaffold659-3061615	snp47118-scaffold659-2847724	5	3_94668956	3_94885280	0.02025
snp47113-scaffold659-2583652	snp47108-scaffold659-2415661	5	3_95147501	3_95315608	0.01844
snp47104-scaffold659-2240636	snp47100-scaffold659-2069977	5	3_95491610	3_95659096	0.00692
snp47099-scaffold659-2035716	snp47094-scaffold659-1790541	5	3_95693458	3_95941565	0.01956
snp47093-scaffold659-1747643	snp47089-scaffold659-1594054	5	3_95985020	3_96139216	0.01896
snp47087-scaffold659-1532266	snp47082-scaffold659-1342151	5	3_96201078	3_96392020	0.00391
snp47078-scaffold659-1188317	snp47074-scaffold659-1007893	5	3_96545958	3_96727164	0.02298
snp47073-scaffold659-975475	snp47067-scaffold659-724477	5	3_96760620	3_97006774	0.00474
snp47062-scaffold659-506743	snp47057-scaffold659-316810	5	3_97225533	3_97416267	0.01248
snp47056-scaffold659-279315	snp47051-scaffold659-43058	5	3_97454325	3_97691794	0.02823
snp50864-scaffold737-193105	snp50868-scaffold737-363794	5	3_98109507	3_98281805	0.02394
snp50872-scaffold737-511297	snp50877-scaffold737-767468	5	3_98428183	3_98686329	0.02472
snp50880-scaffold737-908813	snp50884-scaffold737-1071528	5	3_98827409	3_98987342	0.04267
snp50886-scaffold737-1134943	snp23400-scaffold2345-63092	5	3_99051256	3_99285246	0.01952
snp17356-scaffold180-14612	snp17361-scaffold180-205491	5	3_99409068	3_99609500	0.00187
snp17365-scaffold180-362254	GoatD01.036647	5	3_99766411	3_99970177	0.02038
snp17371-scaffold180-678024	snp17376-scaffold180-854999	5	3_100083865	3_100256454	0.00595
snp17385-scaffold180-1209310	snp9912-scaffold1353-398965	5	3_100613549	3_100955778	0.00843
snp9906-scaffold1353-102935	snp24681-scaffold2515-65177	5	3_101245273	3_101510082	0.02982
snp50638-scaffold73-3437	snp50643-scaffold73-221680	5	3_101741423	3_101957547	0.02188
snp50644-scaffold73-254628	snp50649-scaffold73-437494	5	3_101991367	3_102178741	0.00342
snp50652-scaffold73-555788	snp50657-scaffold73-773597	5	3_102301703	3_102518711	0.00574
snp26813-scaffold2813-100255	snp26817-scaffold2813-264011	5	3_102956199	3_103119670	0.0268
snp24550-scaffold2498-40604	snp24557-scaffold2498-430969	5	3_103256760	3_103640970	0.01231
snp54973-scaffold841-18693	snp54980-scaffold841-259153	5	3_103857346	3_104098878	0.01106
snp54982-scaffold841-324156	snp54987-scaffold841-558668	5	3_104164256	3_104397583	0.004
snp54988-scaffold841-590792	snp54994-scaffold841-898121	5	3_104428652	3_104725644	0.01317
snp54996-scaffold841-968583	snp55005-scaffold841-1316905	5	3_104795782	3_105143741	0.01075
snp55008-scaffold841-1477170	snp55013-scaffold841-1661526	5	3_105303954	3_105481913	0.00977
snp55015-scaffold841-1777094	snp55019-scaffold841-1975437	5	3_105597337	3_105793163	0.02949
snp55023-scaffold841-2143044	snp55032-scaffold841-2546884	5	3_105960506	3_106357583	0.00732
snp55033-scaffold841-2591926	snp55037-scaffold841-2765392	5	3_106403038	3_106574152	0.01249
3_106579784_AF-PAKI	snp6314-scaffold1223-23080	5	3_106579784	3_106857019	0.00685
snp6318-scaffold1223-225557	snp6325-scaffold1223-530258	5	3_107060767	3_107364229	0.01388
snp16923-scaffold1767-446251	snp16919-scaffold1767-301665	5	3_107610466	3_107753918	0.01011
snp16914-scaffold1767-89862	snp56477-scaffold89-200173	5	3_107965476	3_108264470	0.00469
snp56480-scaffold89-303132	snp56484-scaffold89-550689	5	3_108367359	3_108611762	0.01141
snp56487-scaffold89-646024	snp56492-scaffold89-853164	5	3_108708379	3_108914528	0.00828
GoatD01.011258	snp56497-scaffold89-1084978	5	3_108961002	3_109138720	0.03173
snp12394-scaffold1471-55356	snp29234-scaffold315-112917	5	3_109189735	3_109360888	0.00084
snp29237-scaffold315-227227	snp29242-scaffold315-484237	5	3_109476096	3_109732311	0.00415
snp29246-scaffold315-639322	snp29252-scaffold315-839897	5	3_109882458	3_110084129	0.0127
snp29255-scaffold315-975427	ilmnseq_rs660465535	5	3_110219759	3_110532386	0.00766
ilmnseq_rs657418381	snp29266-scaffold315-1420016	5	3_110534972	3_110662506	0.0051
snp21719-scaffold213-202813	snp17052-scaffold1777-307606	5	3_111275816	3_111715466	0.03431
snp17050-scaffold1777-214341	snp17045-scaffold1777-41178	5	3_111808346	3_111981879	0.01958
snp17665-scaffold183-1128427	snp17659-scaffold183-887836	5	3_112306142	3_112550518	0.02714
snp17656-scaffold183-770953	snp17651-scaffold183-583833	5	3_112668041	3_112854560	0.01399
GoatD01.056345	snp17642-scaffold183-213191	5	3_112901970	3_113228064	0.00094
snp17640-scaffold183-141231	snp26116-scaffold2721-73622	5	3_113300813	3_113514917	0.03698
snp26117-scaffold2721-125657	snp50547-scaffold726-1125957	5	3_113565061	3_113737002	0.00242
snp50543-scaffold726-984947	snp50536-scaffold726-658738	5	3_113879651	3_114209131	0.01405
snp50534-scaffold726-581254	snp50529-scaffold726-285784	5	3_114287040	3_114583973	0.00115
snp50528-scaffold726-236458	snp50523-scaffold726-27321	5	3_114633632	3_114844820	0.00408
snp26965-scaffold2852-200789	snp7788-scaffold1280-75502	5	3_114891630	3_115171649	0.02043
snp7791-scaffold1280-234365	snp29473-scaffold3194-91154	5	3_115356129	3_115532674	0.00244
snp29472-scaffold3194-50498	snp48301-scaffold684-387221	5	3_115574011	3_115747719	0.00634
snp48299-scaffold684-298497	snp48295-scaffold684-113388	5	3_115835715	3_116021038	0.01666
snp48292-scaffold684-4653	3_116365210_RH-map	5	3_116129166	3_116365210	0.05357
3_116479323_RH-map	snp55802-scaffold865-926098	5	3_116479323	3_116599562	0.00965
snp55801-scaffold865-890958	3_116827349_RH-map	5	3_116634943	3_116827349	0.03596
3_116908666_RH-map	snp55790-scaffold865-429460	5	3_116908666	3_117094720	0.00202
snp55788-scaffold865-339251	snp55783-scaffold865-116853	5	3_117183527	3_117407740	0.00416
snp40796-scaffold522-1686534	snp40791-scaffold522-1480334	5	3_117570387	3_117780616	0.00771
snp40788-scaffold522-1366043	snp40782-scaffold522-1125427	5	3_117894247	3_118137999	0.00546
snp40780-scaffold522-1041657	snp40775-scaffold522-787698	5	3_118222461	3_118479957	0.05088
snp40768-scaffold522-490116	snp40764-scaffold522-344173	5	3_118778598	3_118924291	0.01007
snp40763-scaffold522-313560	snp40759-scaffold522-140319	5	3_118955097	3_119126876	0.0213
snp40757-scaffold522-45999	snp32063-scaffold361-149053	5	3_119222421	3_119418788	0.00528
snp32068-scaffold361-357613	snp32072-scaffold361-551713	5	3_119628310	3_119823011	0.04102
snp32073-scaffold361-582312	snp32074-scaffold361-681843	2	3_119853700	3_119954417	0.00473
snp18262-scaffold1851-141218	snp24704-scaffold2522-87713	5	4_103204	4_325835	0.00202
snp24711-scaffold2522-369137	snp24715-scaffold2522-526051	5	4_600146	4_750270	0.00976
snp24716-scaffold2522-560894	snp20831-scaffold2044-146891	5	4_783452	4_977273	0.00179
snp20840-scaffold2044-554230	snp20847-scaffold2044-855182	5	4_1348638	4_1648971	0.0087
snp20980-scaffold2056-12741	snp20989-scaffold2056-362857	5	4_1676585	4_2027049	0.00321
snp38320-scaffold4847-55135	snp19462-scaffold1965-116726	5	4_2345608	4_2523203	0.00924
snp19461-scaffold1965-85970	snp1933-scaffold1053-1430796	5	4_2554216	4_2842530	0.00746
snp1930-scaffold1053-1320114	snp1926-scaffold1053-1139377	5	4_2949686	4_3128247	0.01201
snp1924-scaffold1053-1069740	snp1920-scaffold1053-909515	5	4_3196377	4_3354380	0.0018
snp1919-scaffold1053-869618	snp1913-scaffold1053-629420	5	4_3393563	4_3634608	0.00257
snp1912-scaffold1053-590737	snp1908-scaffold1053-426326	5	4_3673372	4_3837029	0.03802
snp1907-scaffold1053-389601	snp1901-scaffold1053-140971	5	4_3874484	4_4118764	0.0083
snp1899-scaffold1053-52594	snp26970-scaffold2859-170958	5	4_4206251	4_4321707	0.00224
snp26966-scaffold2859-19792	snp5785-scaffold1204-131798	5	4_4474769	4_4754092	0.01025
snp5787-scaffold1204-217685	snp5791-scaffold1204-386139	5	4_4839020	4_5007847	0.00855
snp5794-scaffold1204-500041	snp5801-scaffold1204-794229	5	4_5122339	4_5417572	0.004
snp5802-scaffold1204-823977	4_5792170_AF-PAKI	5	4_5447663	4_5792170	0.00084
snp5812-scaffold1204-1233076	snp5817-scaffold1204-1492506	5	4_5856240	4_6115719	0.01038
snp4952-scaffold1168-90024	snp16303-scaffold1718-75378	5	4_7386782	4_7948436	0.01567
snp31081-scaffold3433-83557	4_8293720_AF-PAKI	5	4_8103475	4_8293720	0.00923
snp31087-scaffold3433-338560	snp25292-scaffold2601-394843	5	4_8359252	4_8505674	0.00119
snp25290-scaffold2601-333796	snp53355-scaffold805-2559	5	4_8566741	4_8902856	0.01019
snp53359-scaffold805-183847	snp53364-scaffold805-391640	5	4_9082100	4_9290299	0.01778
snp53367-scaffold805-494294	snp53373-scaffold805-730221	5	4_9392450	4_9629051	0.03219
snp53375-scaffold805-820955	snp53380-scaffold805-1011015	5	4_9715553	4_9908657	0.01496
snp53383-scaffold805-1133182	snp16364-scaffold1725-434865	5	4_10031390	4_10156667	0.00624
4_10232070_RH-map	snp16359-scaffold1725-237280	5	4_10232070	4_10346324	0.00882
4_10458331_RH-map	4_10709598_RH-map	5	4_10458331	4_10709598	0.02632
snp15269-scaffold1629-138155	4_10850488_RH-map	5	4_10724737	4_10850488	0.00143
4_10888468_RH-map	snp15276-scaffold1629-417258	5	4_10888468	4_11002647	0.00182
snp15277-scaffold1629-449130	snp15281-scaffold1629-585305	5	4_11034858	4_11173393	0.01499
snp15286-scaffold1629-797813	snp5820-scaffold1205-59459	5	4_11400072	4_11501638	0.00986
snp5829-scaffold1205-402958	snp5835-scaffold1205-623108	5	4_11839760	4_12058855	0.00554
snp5838-scaffold1205-732822	snp5844-scaffold1205-985160	5	4_12169815	4_12426601	0.0048
snp5845-scaffold1205-1017314	snp5849-scaffold1205-1206021	5	4_12459247	4_12639311	0.00714
snp5851-scaffold1205-1288768	snp5855-scaffold1205-1477119	5	4_12720920	4_12907167	0.00784
snp5862-scaffold1205-1812973	snp5866-scaffold1205-1993299	5	4_13245997	4_13426009	0.00851
snp5868-scaffold1205-2052266	snp5875-scaffold1205-2329755	5	4_13485727	4_13766317	0.01137
snp5882-scaffold1205-2657355	snp21790-scaffold2139-154627	5	4_14095775	4_14606364	0.00602
snp1826-scaffold1051-111599	snp43627-scaffold5842-23144	5	4_14916068	4_15037521	0.00168
snp18351-scaffold1859-1374670	snp18345-scaffold1859-1115241	5	4_15154738	4_15417155	0.01416
GoatD01.000958_O	snp18334-scaffold1859-630555	5	4_15682830	4_15903343	0.00191
snp18333-scaffold1859-586697	snp18330-scaffold1859-477114	5	4_15947709	4_16056885	0.01301
snp18328-scaffold1859-402349	snp18324-scaffold1859-204865	5	4_16131370	4_16328960	0.00581
snp18323-scaffold1859-142506	snp57592-scaffold9213-7093	5	4_16391453	4_16545078	0.00959
snp10857-scaffold1386-1454497	snp10851-scaffold1386-1169779	5	4_16582984	4_16869425	0.02383
snp10847-scaffold1386-985276	snp10841-scaffold1386-739269	5	4_17054400	4_17299547	0.00238
snp10833-scaffold1386-370669	GoatD01.039036	5	4_17667587	4_17910852	0.00295
snp10825-scaffold1386-14123	snp2032-scaffold106-503423	5	4_18025129	4_18184231	0.00418
snp2029-scaffold106-336032	snp2025-scaffold106-120460	5	4_18355680	4_18572955	0.00193
snp2022-scaffold106-12019	4_18867752_AF-PAKI	5	4_18681683	4_18867752	0.00502
snp10520-scaffold1375-936183	snp10516-scaffold1375-775955	5	4_18958145	4_19118964	0.00627
snp10513-scaffold1375-651951	snp10507-scaffold1375-350631	5	4_19244774	4_19545168	0.01344
snp10503-scaffold1375-199331	snp46602-scaffold646-1675018	5	4_19698124	4_19917402	0.01607
snp46601-scaffold646-1646291	snp46597-scaffold646-1439276	5	4_19946199	4_20155332	0.00309
snp46596-scaffold646-1409652	snp46591-scaffold646-1150613	5	4_20185111	4_20445788	0.04641
snp46587-scaffold646-967728	snp46583-scaffold646-777721	5	4_20628470	4_20820156	0.04878
snp46582-scaffold646-713747	snp46577-scaffold646-521155	5	4_20883952	4_21077666	0.01111
snp46573-scaffold646-363137	snp46569-scaffold646-209682	5	4_21235000	4_21388745	0.00889
snp46567-scaffold646-139544	snp25704-scaffold2645-125671	5	4_21459493	4_21725087	0.00568
snp25705-scaffold2645-155523	snp14071-scaffold1559-857941	5	4_21754720	4_21923692	0.03031
snp14066-scaffold1559-661726	snp14061-scaffold1559-483639	5	4_22119240	4_22298665	0.01645
snp14057-scaffold1559-323999	snp14053-scaffold1559-188864	5	4_22458294	4_22588864	0.00435
snp14051-scaffold1559-114629	snp4490-scaffold1145-51147	5	4_22663389	4_22829444	0.00937
snp4495-scaffold1145-254201	snp4500-scaffold1145-459403	5	4_23032011	4_23237013	0.03173
snp4505-scaffold1145-701759	snp4510-scaffold1145-892775	5	4_23478613	4_23670187	0.03447
snp4511-scaffold1145-941484	snp4516-scaffold1145-1113416	5	4_23718980	4_23890572	0.02045
4_23952911_AF-PAKI	snp4522-scaffold1145-1318398	5	4_23952911	4_24094709	0.00339
snp4524-scaffold1145-1404433	snp4527-scaffold1145-1544858	5	4_24180492	4_24320423	0.01649
snp19062-scaffold1917-98839	snp59335-scaffold976-113165	5	4_24436926	4_24649707	0.00281
snp59336-scaffold976-141807	snp59340-scaffold976-289344	5	4_24677992	4_24826975	0.0284
snp59342-scaffold976-368940	snp32101-scaffold362-840297	5	4_24901461	4_25014666	0.03166
snp32099-scaffold362-780050	snp32095-scaffold362-635525	5	4_25074834	4_25220228	0.00311
snp32094-scaffold362-598300	snp32090-scaffold362-405173	5	4_25257225	4_25451180	0.04539
snp32087-scaffold362-286307	snp32083-scaffold362-83692	5	4_25569852	4_25776201	0.02017
snp30212-scaffold3325-293016	snp21954-scaffold2156-985632	5	4_26154546	4_26326716	0.00993
4_26467662_AF-PAKI	snp21946-scaffold2156-634539	5	4_26467662	4_26679046	0.02473
snp21945-scaffold2156-593420	snp21940-scaffold2156-367837	5	4_26720329	4_26946270	0.01507
snp21938-scaffold2156-268904	snp21932-scaffold2156-19824	5	4_27046153	4_27293141	0.0268
snp24936-scaffold2551-130028	snp24943-scaffold2551-417473	5	4_27448102	4_27736075	0.00325
snp24944-scaffold2551-446847	snp7103-scaffold1264-202815	5	4_27765279	4_27981144	0.00841
GoatD01.029976	snp7109-scaffold1264-434218	5	4_28023348	4_28212333	0.03583
snp7110-scaffold1264-464725	snp7116-scaffold1264-719751	5	4_28242843	4_28501449	0.00471
snp7119-scaffold1264-826973	snp7125-scaffold1264-1070260	5	4_28609327	4_28858018	0.05354
snp7126-scaffold1264-1122892	snp7131-scaffold1264-1339907	5	4_28910175	4_29128448	0.00569
snp7137-scaffold1264-1572252	snp7142-scaffold1264-1780963	5	4_29359703	4_29561943	0.00998
Random2.2K-429	snp908-scaffold1024-174766	5	4_29658726	4_29777742	0.02632
snp19999-scaffold1998-53418	snp20003-scaffold1998-247106	5	4_30036298	4_30231360	0.01072
snp20006-scaffold1998-380152	snp32048-scaffold360-4263	5	4_30363499	4_30474799	0.01814
snp32052-scaffold360-170218	snp824-scaffold1021-1435634	5	4_30640914	4_30881588	0.01727
snp820-scaffold1021-1261387	snp816-scaffold1021-1089989	5	4_31058187	4_31229873	0.00935
snp811-scaffold1021-894242	snp807-scaffold1021-732217	5	4_31425833	4_31588894	0.01609
snp806-scaffold1021-685089	snp802-scaffold1021-541775	5	4_31633981	4_31777797	0.00475
snp801-scaffold1021-488134	snp794-scaffold1021-192209	5	4_31832045	4_32129620	0.00185
snp793-scaffold1021-145799	snp789-scaffold1021-9749	5	4_32175964	4_32312509	0.02834
snp34140-scaffold400-2441447	snp34135-scaffold400-2261770	5	4_32645746	4_32825885	0.00777
snp34133-scaffold400-2196489	snp34127-scaffold400-1951464	5	4_32890854	4_33134522	0.00712
snp34124-scaffold400-1845634	GoatD01.041646_O	5	4_33240585	4_33455915	0.00154
snp34117-scaffold400-1511002	snp34110-scaffold400-1226290	5	4_33576800	4_33859544	0.00254
snp34109-scaffold400-1187434	snp34103-scaffold400-910427	5	4_33898389	4_34176064	0.00046
snp34101-scaffold400-825258	4_34543491_AF-PAKI	5	4_34261730	4_34543491	0.00874
snp34090-scaffold400-394167	snp23322-scaffold233-1580991	5	4_34689737	4_35092246	0.01085
snp23319-scaffold233-1468766	snp23313-scaffold233-1223454	5	4_35203868	4_35450156	0.00448
snp23310-scaffold233-1108900	snp23305-scaffold233-910268	5	4_35564934	4_35763417	0.00731
snp23301-scaffold233-712600	snp23297-scaffold233-560884	5	4_35970419	4_36124758	0.00701
snp23295-scaffold233-498783	snp23290-scaffold233-279848	5	4_36187567	4_36408658	0.00332
snp23289-scaffold233-223558	snp23284-scaffold233-7021	5	4_36465861	4_36686178	0.00603
snp28357-scaffold3027-11415	snp13664-scaffold1527-466047	5	4_36715757	4_36876049	0.00853
snp13663-scaffold1527-436160	snp13658-scaffold1527-251233	5	4_36905935	4_37094993	0.02531
snp13656-scaffold1527-186649	snp38890-scaffold494-11326	5	4_37158285	4_37358060	0.00107
snp38892-scaffold494-97219	snp38895-scaffold494-213596	5	4_37443844	4_37560549	0.00226
snp38898-scaffold494-316348	snp38902-scaffold494-503967	5	4_37659232	4_37849896	0.00902
snp38903-scaffold494-557030	snp38907-scaffold494-750455	5	4_37904453	4_38098358	0.00188
snp38909-scaffold494-814589	snp38916-scaffold494-1131603	5	4_38163017	4_38480991	0.00757
snp38917-scaffold494-1218353	snp38921-scaffold494-1403787	5	4_38567548	4_38752433	0.00076
snp38922-scaffold494-1442018	snp38926-scaffold494-1586748	5	4_38790521	4_38936038	0.00904
snp38929-scaffold494-1726921	snp38933-scaffold494-1874267	5	4_39077068	4_39225005	7e-05
snp38934-scaffold494-1928113	snp38939-scaffold494-2161856	5	4_39278791	4_39516068	0.00162
snp38940-scaffold494-2224228	snp38944-scaffold494-2419445	5	4_39579268	4_39775343	0.00127
4_40037513_AF-PAKI	snp38952-scaffold494-2840181	5	4_40037513	4_40197135	0.02052
snp38958-scaffold494-3134339	snp38962-scaffold494-3281408	5	4_40490605	4_40638433	0.01324
snp38964-scaffold494-3410708	snp38968-scaffold494-3594433	5	4_40768445	4_40951470	0.00122
snp38972-scaffold494-3804050	snp38976-scaffold494-3975986	5	4_41167355	4_41337446	0.00151
snp38979-scaffold494-4115504	snp38985-scaffold494-4357484	5	4_41476685	4_41720117	0.00385
snp38986-scaffold494-4405023	snp38990-scaffold494-4569522	5	4_41767359	4_41933245	0.0055
snp38991-scaffold494-4622352	snp38998-scaffold494-4911520	5	4_41986300	4_42274608	0.00132
snp38999-scaffold494-4957524	4_42577276_AF-PAKI	5	4_42322041	4_42577276	0.00572
snp39009-scaffold494-5363237	snp39013-scaffold494-5513280	5	4_42729190	4_42880995	0.00596
snp39014-scaffold494-5544441	snp39021-scaffold494-5890995	5	4_42912013	4_43256275	0.0017
snp39023-scaffold494-5994252	snp39030-scaffold494-6298965	5	4_43358121	4_43662694	0.00393
snp39033-scaffold494-6423231	snp39037-scaffold494-6564020	5	4_43787391	4_43928380	0.01668
snp39040-scaffold494-6742299	snp27551-scaffold295-52704	5	4_44095826	4_44208838	0.00935
snp27552-scaffold295-96239	snp27557-scaffold295-313544	5	4_44252069	4_44471910	0.00284
snp27558-scaffold295-376966	snp27563-scaffold295-554344	5	4_44536990	4_44713239	0.00614
snp27564-scaffold295-591720	snp27568-scaffold295-803226	5	4_44750738	4_44966778	0.00053
snp27569-scaffold295-836468	snp27572-scaffold295-942298	5	4_45000196	4_45106216	0.00619
snp27574-scaffold295-1020023	snp27580-scaffold295-1256456	5	4_45185184	4_45420559	0.01856
snp27585-scaffold295-1467669	snp27592-scaffold295-1745040	5	4_45633080	4_45914871	0.0089
snp27594-scaffold295-1846249	snp27599-scaffold295-2068898	5	4_46015763	4_46244278	0.00238
snp27604-scaffold295-2262605	snp27611-scaffold295-2571488	5	4_46438516	4_46737780	0.00911
snp27615-scaffold295-2734739	snp27619-scaffold295-2882095	5	4_46902113	4_47049886	0.00235
snp27620-scaffold295-2912710	snp27624-scaffold295-3081622	5	4_47080341	4_47249641	0.00484
snp27629-scaffold295-3295685	4_47628976_AF-PAKI	5	4_47465673	4_47628976	0.02622
snp27634-scaffold295-3479167	snp27638-scaffold295-3696950	5	4_47643673	4_47864010	0.00107
snp27639-scaffold295-3774083	snp27644-scaffold295-3993182	5	4_47941467	4_48160839	0.0004
snp27647-scaffold295-4122905	snp27651-scaffold295-4277759	5	4_48293024	4_48449330	0.00373
snp27652-scaffold295-4324195	snp27656-scaffold295-4495903	5	4_48495521	4_48669830	0.01196
snp27662-scaffold295-4774515	snp27668-scaffold295-5103191	5	4_48949114	4_49279373	0.00781
snp27672-scaffold295-5295779	snp27676-scaffold295-5488099	5	4_49472631	4_49667369	0.00767
snp27679-scaffold295-5582835	snp27684-scaffold295-5765878	5	4_49762293	4_49946225	0.00133
snp27688-scaffold295-5954972	snp27692-scaffold295-6146929	5	4_50123947	4_50317057	0.00873
snp27693-scaffold295-6208777	snp27697-scaffold295-6371665	5	4_50378802	4_50542016	0.01395
snp53915-scaffold820-54169	snp53919-scaffold820-236948	5	4_50673574	4_50856371	0.00769
snp53924-scaffold820-440546	snp53929-scaffold820-673135	5	4_51060496	4_51294412	0.00147
snp53931-scaffold820-777683	snp53935-scaffold820-921061	5	4_51399660	4_51542800	0.00588
snp53940-scaffold820-1105700	snp53945-scaffold820-1314150	5	4_51728372	4_51937071	0.01231
snp53948-scaffold820-1464794	snp53952-scaffold820-1650155	5	4_52087927	4_52272959	0.00467
snp53957-scaffold820-1843051	snp53961-scaffold820-2040132	5	4_52466287	4_52664349	0.00444
snp53963-scaffold820-2121838	snp53969-scaffold820-2440697	5	4_52746709	4_53066432	0.00284
4_53098624_AF-PAKI	snp53973-scaffold820-2569686	5	4_53098624	4_53195156	0.02286
snp53976-scaffold820-2675938	snp53980-scaffold820-2819442	5	4_53302348	4_53445995	0.00667
snp53984-scaffold820-3002875	snp51101-scaffold743-24742	5	4_53626971	4_53779937	0.00099
snp51103-scaffold743-115764	snp3260-scaffold11-12839	5	4_53870305	4_54110432	0.00282
snp3265-scaffold11-218080	snp3270-scaffold11-469069	5	4_54315182	4_54588884	0.00426
snp9651-scaffold1345-59538	snp9656-scaffold1345-269543	5	4_54713052	4_54923274	0.01953
snp11831-scaffold1439-153100	snp11835-scaffold1439-317320	5	4_55171183	4_55335847	0.03932
snp11837-scaffold1439-397451	snp56750-scaffold9-20453	5	4_55416651	4_55608373	0.00148
snp56752-scaffold9-125819	snp56756-scaffold9-274331	5	4_55713981	4_55858986	0.03607
snp56757-scaffold9-303231	4_56022252_AF-PAKI	5	4_55887719	4_56022252	0.02184
snp56761-scaffold9-459746	snp56765-scaffold9-616956	5	4_56041179	4_56198839	0.00103
snp56766-scaffold9-649146	snp56773-scaffold9-956922	5	4_56230892	4_56539290	0.00636
snp56774-scaffold9-996194	snp56779-scaffold9-1251211	5	4_56579650	4_56835576	0.04385
snp56785-scaffold9-1481368	snp56791-scaffold9-1710958	5	4_57067302	4_57295461	0.01995
snp56794-scaffold9-1835501	snp56798-scaffold9-2022385	5	4_57419971	4_57607633	0.03212
snp56805-scaffold9-2254491	snp56809-scaffold9-2438684	5	4_57841241	4_58027103	0.02143
snp15742-scaffold1654-7909	snp15747-scaffold1654-257046	5	4_58238652	4_58490818	0.0106
snp15749-scaffold1654-343179	snp15752-scaffold1654-443292	5	4_58577268	4_58677252	0.00525
snp15756-scaffold1654-590386	snp15760-scaffold1654-756258	5	4_58825379	4_58992122	0.05654
snp15763-scaffold1654-878359	snp15768-scaffold1654-1093724	5	4_59113195	4_59327642	0.03776
snp15772-scaffold1654-1272739	snp15777-scaffold1654-1487108	5	4_59506815	4_59721313	0.01143
snp37193-scaffold453-72981	snp37197-scaffold453-240649	5	4_59870732	4_60039029	0.02945
snp37198-scaffold453-282538	snp37203-scaffold453-446622	5	4_60080633	4_60245129	0.00147
snp37204-scaffold453-480338	snp37208-scaffold453-637540	5	4_60278944	4_60436733	0.00696
snp37209-scaffold453-670837	snp37214-scaffold453-905711	5	4_60470712	4_60708843	0.00918
snp37215-scaffold453-942921	Random2.2K-445	5	4_60745821	4_60852311	0.00432
snp37219-scaffold453-1087012	snp37223-scaffold453-1252712	5	4_60888772	4_61057609	0.01392
4_61162441_AF-PAKI	snp37229-scaffold453-1513941	5	4_61162441	4_61323008	0.04085
snp37230-scaffold453-1557044	snp37235-scaffold453-1803674	5	4_61366093	4_61614823	0.00631
snp37241-scaffold453-2084766	snp37245-scaffold453-2289668	5	4_61896241	4_62103172	0.01287
snp45593-scaffold624-174248	snp31134-scaffold345-58763	5	4_62280326	4_62447821	0.02015
snp31138-scaffold345-225069	snp31143-scaffold345-473740	5	4_62616471	4_62867220	0.00687
snp31144-scaffold345-509027	snp31148-scaffold345-654614	5	4_62903046	4_63049788	0.01552
snp31150-scaffold345-752460	snp31154-scaffold345-923552	5	4_63146475	4_63319200	0.05102
snp31157-scaffold345-1023054	snp31161-scaffold345-1208467	5	4_63419480	4_63606705	0.01409
snp31164-scaffold345-1371661	snp31170-scaffold345-1562863	5	4_63770347	4_63961885	0.03267
snp31174-scaffold345-1779294	snp31179-scaffold345-1984425	5	4_64178396	4_64383958	0.02388
snp31183-scaffold345-2147499	snp31188-scaffold345-2342991	5	4_64549385	4_64746286	0.03197
snp31189-scaffold345-2389260	snp31194-scaffold345-2652349	5	4_64792607	4_65054473	0.00432
Random2.2K-451	snp31201-scaffold345-3063982	5	4_65195283	4_65471772	0.03113
snp31205-scaffold345-3245026	snp31209-scaffold345-3420238	5	4_65654700	4_65830619	0.00951
snp31214-scaffold345-3650013	snp31220-scaffold345-3947641	5	4_66064013	4_66342837	0.0125
snp31224-scaffold345-4115119	snp31229-scaffold345-4285855	5	4_66511959	4_66682547	0.00616
snp31230-scaffold345-4320684	snp31237-scaffold345-4575146	5	4_66717172	4_66972505	0.00176
snp31239-scaffold345-4659983	snp31243-scaffold345-4827300	5	4_67054856	4_67220858	0.02502
snp31247-scaffold345-5001048	snp31252-scaffold345-5188074	5	4_67395710	4_67585003	0.03673
snp31253-scaffold345-5230348	snp31259-scaffold345-5462569	5	4_67626996	4_67865656	0.01601
snp31262-scaffold345-5569637	snp31269-scaffold345-5897199	5	4_67974500	4_68306024	0.00461
snp31271-scaffold345-5970475	snp31276-scaffold345-6186072	5	4_68379011	4_68594388	0.00361
snp31278-scaffold345-6276018	snp31282-scaffold345-6490610	5	4_68684141	4_68898194	0.06539
snp31283-scaffold345-6522443	snp31287-scaffold345-6670820	5	4_68929920	4_69078372	0.00122
snp31291-scaffold345-6803717	4_69345149_AF-PAKI	5	4_69209489	4_69345149	0.02674
snp31295-scaffold345-6980147	snp31300-scaffold345-7181666	5	4_69385636	4_69588270	0.00827
snp31303-scaffold345-7278316	snp31307-scaffold345-7462838	5	4_69683931	4_69868879	0.05849
snp31308-scaffold345-7491883	snp5039-scaffold117-2263580	5	4_69898188	4_70228051	0.00877
snp5038-scaffold117-2229063	snp5033-scaffold117-1985905	5	4_70262476	4_70498581	0.02795
snp5028-scaffold117-1811484	snp5024-scaffold117-1664810	5	4_70673267	4_70820532	0.01434
snp5021-scaffold117-1500990	snp5017-scaffold117-1301865	5	4_70984442	4_71185023	0.03099
snp5011-scaffold117-992576	snp5007-scaffold117-858152	5	4_71494659	4_71629534	0.03922
snp5005-scaffold117-786231	snp5000-scaffold117-573498	5	4_71701451	4_71915245	0.00638
snp4999-scaffold117-544459	snp4994-scaffold117-322516	5	4_71944424	4_72166692	0.01576
snp4990-scaffold117-145789	snp49210-scaffold701-2667997	5	4_72342981	4_72507000	0.02601
snp49208-scaffold701-2600343	snp49204-scaffold701-2399096	5	4_72585446	4_72789884	0.00769
snp49199-scaffold701-2159744	snp49193-scaffold701-1910072	5	4_73027129	4_73276829	0.00392
snp49192-scaffold701-1876248	snp49188-scaffold701-1730463	5	4_73310800	4_73456635	0.01404
snp49184-scaffold701-1525017	snp49178-scaffold701-1277604	5	4_73664231	4_73913208	0.0144
snp49176-scaffold701-1182259	snp49172-scaffold701-1029557	5	4_74008248	4_74160816	0.04363
snp49169-scaffold701-927717	snp49163-scaffold701-655119	5	4_74263204	4_74537886	0.00279
GoatD01.044572	snp49156-scaffold701-352013	5	4_74607493	4_74844740	0.06672
snp49155-scaffold701-316063	GoatD01.017031	5	4_74880894	4_75098832	0.00124
snp49148-scaffold701-13782	snp36544-scaffold440-132283	5	4_75185096	4_75333392	0.00841
snp36545-scaffold440-178091	snp36548-scaffold440-328940	5	4_75387315	4_75538181	0.00311
snp36553-scaffold440-540737	snp36557-scaffold440-751306	5	4_75750403	4_75962116	0.00591
snp36559-scaffold440-837125	snp36564-scaffold440-1050935	5	4_76047990	4_76265035	0.05556
snp36566-scaffold440-1136746	snp36572-scaffold440-1380081	5	4_76351718	4_76594239	0.00853
snp36575-scaffold440-1520841	snp36579-scaffold440-1688960	5	4_76735131	4_76904752	0.01462
snp36584-scaffold440-1889664	snp36588-scaffold440-2102239	5	4_77101816	4_77314256	0.01771
snp58492-scaffold950-2904762	snp58486-scaffold950-2675687	5	4_77497120	4_77727667	0.00681
snp58482-scaffold950-2467668	snp58475-scaffold950-2177301	5	4_77936288	4_78234643	0.0248
snp58473-scaffold950-2093075	snp58468-scaffold950-1897932	5	4_78319690	4_78516587	0.03386
snp58466-scaffold950-1810885	snp58461-scaffold950-1629981	5	4_78604184	4_78787917	0.01885
snp58460-scaffold950-1595914	snp58453-scaffold950-1276067	5	4_78822367	4_79144583	0.00672
snp58452-scaffold950-1241231	snp58448-scaffold950-1056504	5	4_79179764	4_79365758	0.01645
snp58443-scaffold950-832530	snp58438-scaffold950-620115	5	4_79595353	4_79804879	0.04434
snp58435-scaffold950-514308	snp58430-scaffold950-309459	5	4_79910740	4_80126106	0.02228
snp58422-scaffold950-12337	snp31560-scaffold350-1804001	5	4_80424657	4_80705407	0.00515
snp31557-scaffold350-1649942	snp31553-scaffold350-1495884	5	4_80860809	4_81015149	0.0244
snp31549-scaffold350-1332953	snp31545-scaffold350-1158550	5	4_81178463	4_81353677	0.01954
snp31542-scaffold350-1012955	snp31538-scaffold350-819637	5	4_81500074	4_81692957	0.0104
snp31537-scaffold350-782809	snp31534-scaffold350-670020	5	4_81729813	4_81843329	0.01072
snp31532-scaffold350-596707	snp31528-scaffold350-416161	5	4_81916319	4_82094163	0.00609
snp31525-scaffold350-283736	snp31521-scaffold350-65113	5	4_82227122	4_82440854	0.01635
4_82712352_AF-PAKI	snp31934-scaffold357-289602	5	4_82712352	4_82801189	0.01026
snp49467-scaffold704-3645024	snp49462-scaffold704-3423191	5	4_82823670	4_83046541	0.00484
snp49461-scaffold704-3383536	GoatD01.042191	5	4_83086778	4_83309364	0.00781
snp49451-scaffold704-2940623	snp49446-scaffold704-2774892	5	4_83531942	4_83698823	0.00184
snp49444-scaffold704-2688871	snp49437-scaffold704-2379214	5	4_83785029	4_84097096	0.01453
snp49434-scaffold704-2284844	snp49428-scaffold704-2033044	5	4_84192001	4_84445203	0.09614
snp49422-scaffold704-1788904	snp49417-scaffold704-1602586	5	4_84690571	4_84886966	0.03747
snp49411-scaffold704-1373933	snp49407-scaffold704-1212500	5	4_85128182	4_85292043	0.01845
snp49401-scaffold704-953385	snp49397-scaffold704-785202	5	4_85558996	4_85730667	0.01065
snp49391-scaffold704-497893	snp49386-scaffold704-253747	5	4_86018173	4_86266862	0.00567
snp49385-scaffold704-186891	snp49381-scaffold704-10336	5	4_86334401	4_86511557	0.01372
snp10802-scaffold1385-42042	snp10808-scaffold1385-267546	5	4_86564681	4_86789684	0.0073
snp10810-scaffold1385-361787	snp10814-scaffold1385-519855	5	4_86884466	4_87043385	0.04725
snp10816-scaffold1385-604656	snp10820-scaffold1385-816979	5	4_87127859	4_87338972	0.00375
snp1987-scaffold1058-18044	snp3287-scaffold1100-61285	5	4_87744005	4_88226637	0.01407
snp3288-scaffold1100-97478	snp3294-scaffold1100-364498	5	4_88262904	4_88530471	0.00143
snp3296-scaffold1100-450486	snp3301-scaffold1100-649710	5	4_88616629	4_88815675	0.01193
snp42229-scaffold552-1253351	GoatD01.011144	5	4_88827571	4_89063503	0.01168
snp42223-scaffold552-990497	snp42215-scaffold552-617236	5	4_89093482	4_89466870	0.00503
snp42213-scaffold552-533393	snp42208-scaffold552-324054	5	4_89550707	4_89747274	0.02354
snp42201-scaffold552-21764	snp15443-scaffold1637-167950	5	4_90051034	4_90249752	0.03966
snp14177-scaffold1566-1741168	snp14173-scaffold1566-1546206	5	4_90431756	4_90628349	0.00209
snp14166-scaffold1566-1153465	4_91137679_AF-PAKI	5	4_91016806	4_91137679	0.01894
snp14162-scaffold1566-989410	snp14156-scaffold1566-751248	5	4_91181688	4_91422529	0.00313
snp14151-scaffold1566-489322	snp14147-scaffold1566-341152	5	4_91684215	4_91834082	0.0061
snp14145-scaffold1566-277310	snp14140-scaffold1566-46818	5	4_91898238	4_92129521	0.01657
snp1972-scaffold1055-861505	snp1966-scaffold1055-578838	5	4_92302579	4_92584790	0.01085
snp1960-scaffold1055-351704	snp1956-scaffold1055-181562	5	4_92812560	4_92983834	0.00904
snp1954-scaffold1055-94277	snp59146-scaffold970-86312	5	4_93071607	4_93253652	0.00983
snp59147-scaffold970-162267	snp59151-scaffold970-322715	5	4_93330492	4_93492517	0.00077
snp59152-scaffold970-351877	snp59157-scaffold970-606819	5	4_93521730	4_93779941	0.00091
4_93895476_AF-PAKI	snp59162-scaffold970-866223	5	4_93895476	4_94044962	0.00054
snp55931-scaffold87-1218	snp55936-scaffold87-177532	5	4_94081893	4_94259033	0.00166
snp55937-scaffold87-209702	snp55942-scaffold87-407152	5	4_94291163	4_94490451	0.00232
snp55951-scaffold87-764906	snp55956-scaffold87-986404	5	4_94849293	4_95069962	0.01467
snp55957-scaffold87-1026023	snp55962-scaffold87-1222120	5	4_95108186	4_95304711	0.00043
snp55964-scaffold87-1300451	snp55972-scaffold87-1655645	5	4_95382322	4_95740576	0.00152
snp55981-scaffold87-2004414	4_96422352_AF-PAKI	5	4_96091931	4_96422352	0.00525
snp49530-scaffold706-2413011	snp49524-scaffold706-2204112	5	4_96788691	4_96999642	0.00358
snp49520-scaffold706-1995201	snp49516-scaffold706-1804625	5	4_97211189	4_97403556	0.00178
snp49511-scaffold706-1599881	Random2.2K-473	5	4_97609391	4_97859714	0.00169
snp49504-scaffold706-1312647	snp49500-scaffold706-1143916	5	4_97897298	4_98067654	0.01035
snp49498-scaffold706-1039173	snp49494-scaffold706-869976	5	4_98172374	4_98341650	0.00658
snp49493-scaffold706-823806	snp49489-scaffold706-683844	5	4_98387749	4_98528350	0.01003
snp49484-scaffold706-391980	snp49480-scaffold706-152312	5	4_98823422	4_99063151	0.01095
snp49479-scaffold706-114450	snp20333-scaffold2013-199273	5	4_99100909	4_99329918	0.00214
snp20332-scaffold2013-150278	snp24911-scaffold255-97806	5	4_99372160	4_99624997	0.00323
snp24917-scaffold255-341953	snp24922-scaffold255-561595	5	4_99869914	4_100088066	0.01653
snp24923-scaffold255-598212	snp24927-scaffold255-799694	5	4_100122224	4_100324340	0.0014
snp24928-scaffold255-829725	snp55541-scaffold860-901552	5	4_100354304	4_100641968	0.00109
snp55538-scaffold860-764057	snp55533-scaffold860-529654	5	4_100781800	4_101007463	0.00792
snp55532-scaffold860-480336	snp55522-scaffold860-100234	5	4_101056685	4_101437464	0.00167
snp55520-scaffold860-11629	snp47984-scaffold676-588795	5	4_101526731	4_101705619	0.02824
snp47979-scaffold676-405483	snp47975-scaffold676-248489	5	4_101886905	4_102045063	0.01231
snp47972-scaffold676-114828	snp44271-scaffold603-87360	5	4_102179755	4_102348308	0.01518
snp44277-scaffold603-356013	snp44282-scaffold603-571267	5	4_102620010	4_102832608	0.00946
snp44283-scaffold603-618461	snp44288-scaffold603-835835	5	4_102879937	4_103099867	0.00477
snp44294-scaffold603-1094557	snp44300-scaffold603-1391011	5	4_103360894	4_103659734	0.00191
snp44303-scaffold603-1512343	snp44307-scaffold603-1684974	5	4_103782098	4_103958557	0.00855
4_103996662_AF-PAKI	snp44310-scaffold603-1803385	5	4_103996662	4_104078353	0.00192
snp44311-scaffold603-1840119	snp44315-scaffold603-2039906	5	4_104115306	4_104315554	0.01661
snp44319-scaffold603-2211078	snp44325-scaffold603-2472921	5	4_104487560	4_104751421	0.0097
snp44326-scaffold603-2502273	snp44330-scaffold603-2648332	5	4_104780775	4_104927339	0.01645
snp44332-scaffold603-2732341	snp44336-scaffold603-2886818	5	4_105009572	4_105165564	0.00113
snp44339-scaffold603-2998950	snp44344-scaffold603-3198329	5	4_105277656	4_105476408	0.01972
Random2.2K-487	snp44353-scaffold603-3593996	5	4_105559823	4_105873295	0.00365
snp44354-scaffold603-3637343	snp44358-scaffold603-3836583	5	4_105918380	4_106128146	0.01603
snp44359-scaffold603-3883376	snp44365-scaffold603-4115280	5	4_106175767	4_106408620	0.01223
snp44366-scaffold603-4157019	snp44371-scaffold603-4413931	5	4_106450121	4_106707873	0.00571
snp44374-scaffold603-4554118	snp44380-scaffold603-4774858	5	4_106849796	4_107068009	0.00895
snp44383-scaffold603-4896262	snp44391-scaffold603-5269478	5	4_107190130	4_107561917	0.05211
snp44392-scaffold603-5305733	snp44396-scaffold603-5484491	5	4_107600681	4_107781881	0.00046
snp44397-scaffold603-5521218	snp44403-scaffold603-5804120	5	4_107818046	4_108101424	0.03393
snp44405-scaffold603-5899120	snp44411-scaffold603-6144596	5	4_108197423	4_108444453	0.02072
snp44416-scaffold603-6379762	snp44420-scaffold603-6516996	5	4_108680532	4_108819032	0.00518
snp44422-scaffold603-6578324	snp2234-scaffold1069-143139	5	4_108880366	4_109101618	0.00251
snp2235-scaffold1069-178237	snp2240-scaffold1069-433050	5	4_109136736	4_109391748	0.01417
snp38645-scaffold49-2434949	snp38641-scaffold49-2259180	5	4_109441705	4_109619940	0.0079
snp38638-scaffold49-2128073	snp38633-scaffold49-1953494	5	4_109751119	4_109926139	0.01159
snp38632-scaffold49-1906162	snp38627-scaffold49-1724285	5	4_109976926	4_110160466	0.02783
snp38623-scaffold49-1581838	snp38618-scaffold49-1398840	5	4_110304399	4_110488027	0.02107
snp38614-scaffold49-1209913	snp38609-scaffold49-1036661	5	4_110677395	4_110850682	0.00217
snp38608-scaffold49-1007384	snp38604-scaffold49-833453	5	4_110879395	4_111053817	0.01464
snp38601-scaffold49-729414	snp38597-scaffold49-499713	5	4_111159034	4_111392557	0.00951
snp38593-scaffold49-301227	snp38588-scaffold49-110332	5	4_111592239	4_111784472	0.00662
snp18909-scaffold1903-1167102	snp18906-scaffold1903-1014829	5	4_111896405	4_112049442	0.00454
snp18904-scaffold1903-950988	snp18900-scaffold1903-757237	5	4_112113336	4_112307004	0.0067
snp18897-scaffold1903-648429	snp18893-scaffold1903-463388	5	4_112416475	4_112602700	0.00425
snp18891-scaffold1903-382563	snp18886-scaffold1903-189539	5	4_112681992	4_112875088	0.0145
snp18883-scaffold1903-60270	snp56716-scaffold898-148436	5	4_113005525	4_113214996	0.00806
snp56722-scaffold898-381295	snp56727-scaffold898-581788	5	4_113452873	4_113658702	0.00062
snp56728-scaffold898-618864	snp14555-scaffold1588-2473	5	4_113697525	4_113833627	0.0092
snp14556-scaffold1588-32651	snp34428-scaffold404-2222060	5	4_113863730	4_114084740	0.00053
snp34427-scaffold404-2159899	snp34420-scaffold404-1860753	5	4_114148116	4_114454701	0.00274
snp34419-scaffold404-1824299	snp34414-scaffold404-1583465	5	4_114490887	4_114730585	0.01214
snp34412-scaffold404-1481700	snp34405-scaffold404-1175480	5	4_114833710	4_115142465	0.0009
snp34404-scaffold404-1122643	snp34398-scaffold404-849748	5	4_115193529	4_115466499	0.02176
snp34396-scaffold404-769536	snp34390-scaffold404-568576	5	4_115547484	4_115747461	0.01652
snp34385-scaffold404-363504	snp34379-scaffold404-127708	5	4_115949358	4_116185963	0.00121
snp15050-scaffold1609-600781	snp15045-scaffold1609-407849	5	4_116440306	4_116633694	0.00868
snp15039-scaffold1609-156017	snp46420-scaffold641-1426922	5	4_116887995	4_117703610	0.0026
snp46417-scaffold641-1278697	snp46412-scaffold641-1063698	5	4_117851568	4_118063801	0.00569
snp46409-scaffold641-905679	snp46401-scaffold641-563098	5	4_118226600	4_118572114	0.01377
snp46398-scaffold641-427227	snp46393-scaffold641-193748	5	4_118708961	4_118939982	0.00146
snp46392-scaffold641-122901	snp52041-scaffold767-120662	5	4_119011329	4_119304416	0.01451
snp26667-scaffold280-124236	snp26671-scaffold280-293792	5	4_119494463	4_119659370	0.00265
snp26676-scaffold280-499766	snp26680-scaffold280-654889	5	4_119857677	4_120015103	0.0128
4_120216251_AF-PAKI	snp26688-scaffold280-1028334	5	4_120216251	4_120348697	0.00583
5_276213_AF-PAKI	snp38515-scaffold487-567671	5	5_276213	5_616218	0.00966
snp38513-scaffold487-499842	snp38509-scaffold487-325685	5	5_684201	5_861055	0.00802
snp38508-scaffold487-276168	snp38504-scaffold487-102035	5	5_911555	5_1081890	0.00277
snp38503-scaffold487-10632	snp33875-scaffold399-2157575	5	5_1174059	5_1388224	0.00559
GoatD01.026425	snp33870-scaffold399-1947287	5	5_1439425	5_1599869	0.00112
snp33868-scaffold399-1859621	snp33863-scaffold399-1597193	5	5_1687465	5_1949073	0.00991
snp33862-scaffold399-1567230	snp33857-scaffold399-1371081	5	5_1979075	5_2177381	0.01641
snp33856-scaffold399-1341614	snp33850-scaffold399-1042529	5	5_2207100	5_2504861	0.00326
snp33849-scaffold399-1009429	snp33845-scaffold399-750996	5	5_2538157	5_2795956	0.00455
snp33842-scaffold399-640212	snp33837-scaffold399-418361	5	5_2908117	5_3130943	0.02169
snp33836-scaffold399-372596	snp33832-scaffold399-223984	5	5_3177027	5_3328188	0.00135
snp33831-scaffold399-193846	snp19014-scaffold1911-8979	5	5_3358775	5_3558208	0.0039
snp19015-scaffold1911-37678	snp19023-scaffold1911-360214	5	5_3587924	5_3912927	0.00232
snp19025-scaffold1911-427968	snp19029-scaffold1911-573053	5	5_3981275	5_4127835	0.01145
snp18733-scaffold1895-555496	snp18729-scaffold1895-413818	5	5_4255662	5_4398484	0.00056
snp18728-scaffold1895-371066	snp18722-scaffold1895-74420	5	5_4441043	5_4738366	0.00466
snp18721-scaffold1895-41504	snp23453-scaffold2364-43431	5	5_4776686	5_4995403	0.00644
snp23455-scaffold2364-125603	snp15220-scaffold1622-150966	5	5_5076544	5_5244140	0.00329
snp15221-scaffold1622-185807	5_5501967_AF-PAKI	5	5_5278802	5_5501967	0.01184
snp15228-scaffold1622-530435	snp6039-scaffold1213-157852	5	5_5625234	5_5790791	0.00449
snp6044-scaffold1213-372595	snp6052-scaffold1213-720041	5	5_6008633	5_6358276	0.01051
snp20363-scaffold2019-183334	snp20359-scaffold2019-15906	5	5_6575895	5_6743295	0.0135
snp54019-scaffold822-66684	snp54024-scaffold822-252377	5	5_6821614	5_7008513	0.00184
snp54025-scaffold822-301307	snp54030-scaffold822-500608	5	5_7057035	5_7254631	0.01041
snp54031-scaffold822-545246	snp54035-scaffold822-698790	5	5_7299303	5_7454139	0.0019
snp54036-scaffold822-744469	snp54042-scaffold822-991345	5	5_7499977	5_7746988	0.01497
snp54044-scaffold822-1084549	snp54048-scaffold822-1269260	5	5_7841370	5_8029624	0.00358
snp54049-scaffold822-1305247	snp54054-scaffold822-1541220	5	5_8065766	5_8300616	0.00603
snp54055-scaffold822-1575118	snp54060-scaffold822-1781620	5	5_8334424	5_8540781	0.01658
snp54066-scaffold822-2010836	snp54071-scaffold822-2208281	5	5_8772257	5_8969998	0.00511
snp54074-scaffold822-2338236	snp19064-scaffold1917-176452	5	5_9095441	5_9371147	0.01555
snp19065-scaffold1917-222828	snp17485-scaffold1809-137331	5	5_9412898	5_9752574	0.00572
snp17486-scaffold1809-175754	snp34528-scaffold405-4026699	5	5_9791312	5_9966506	0.02384
snp34527-scaffold405-3968472	snp34521-scaffold405-3744012	5	5_10025252	5_10248926	0.00448
snp34520-scaffold405-3701754	snp34515-scaffold405-3482334	5	5_10290789	5_10510974	0.01717
snp34513-scaffold405-3409500	snp34507-scaffold405-3161620	5	5_10583762	5_10832744	0.00102
snp34506-scaffold405-3113832	snp34502-scaffold405-2975250	5	5_10880880	5_11021445	0.00442
snp34501-scaffold405-2945762	snp34497-scaffold405-2746896	5	5_11051719	5_11252512	0.00569
snp34495-scaffold405-2684827	snp34491-scaffold405-2520828	5	5_11315803	5_11480739	0.00635
snp34490-scaffold405-2462387	snp34484-scaffold405-2234457	5	5_11539863	5_11770319	0.00429
snp34483-scaffold405-2171970	snp34479-scaffold405-2020292	5	5_11832772	5_11982438	0.01458
snp34477-scaffold405-1936353	snp34473-scaffold405-1787350	5	5_12065472	5_12214469	0.00274
snp34471-scaffold405-1694539	snp34467-scaffold405-1512488	5	5_12307733	5_12491106	0.00096
snp34466-scaffold405-1446614	snp34461-scaffold405-1222968	5	5_12556850	5_12790222	0.00939
snp34460-scaffold405-1168096	snp34456-scaffold405-1013240	5	5_12844157	5_12999817	0.0017
snp34454-scaffold405-930388	snp34449-scaffold405-729352	5	5_13084173	5_13287400	0.00788
snp34448-scaffold405-672585	snp34444-scaffold405-520692	5	5_13347337	5_13500743	0.0001
snp34443-scaffold405-473342	snp34438-scaffold405-257489	5	5_13549093	5_13771877	0.00249
snp34433-scaffold405-19943	snp43290-scaffold577-147742	5	5_14008417	5_14179232	0.00104
snp43292-scaffold577-211860	snp43295-scaffold577-307463	5	5_14244421	5_14338672	0.00127
snp43299-scaffold577-460316	snp43303-scaffold577-605934	5	5_14492047	5_14642989	0.00999
snp43305-scaffold577-675913	snp43311-scaffold577-917839	5	5_14712146	5_14953370	0.016
snp43313-scaffold577-985466	snp43318-scaffold577-1254559	5	5_15023010	5_15295488	0.00491
snp43319-scaffold577-1290764	snp43323-scaffold577-1473183	5	5_15329809	5_15511456	0.0013
snp43325-scaffold577-1546326	snp43329-scaffold577-1724772	5	5_15586506	5_15765686	0.01268
snp43332-scaffold577-1892191	snp36632-scaffold443-84880	5	5_15936205	5_16034314	0.00208
snp36634-scaffold443-178056	snp36640-scaffold443-469901	5	5_16127472	5_16421629	0.00817
snp36643-scaffold443-588048	snp36648-scaffold443-798014	5	5_16542470	5_16751318	0.00377
snp36649-scaffold443-841169	snp36653-scaffold443-990380	5	5_16794442	5_16949397	0.00065
snp36655-scaffold443-1067152	snp36660-scaffold443-1239317	5	5_17026638	5_17200334	0.01762
snp36663-scaffold443-1381864	snp14303-scaffold157-2558865	5	5_17346674	5_17563212	0.00898
snp14300-scaffold157-2431605	snp14295-scaffold157-2239766	5	5_17689990	5_17885832	0.01072
snp14292-scaffold157-2116440	snp14285-scaffold157-1805402	5	5_18010213	5_18322515	0.00175
snp14284-scaffold157-1770480	5_18638450_AF-PAKI	5	5_18357488	5_18638450	0.02492
snp14274-scaffold157-1277934	snp14270-scaffold157-1141044	5	5_18846686	5_18983941	0.03058
snp14268-scaffold157-1054300	snp14262-scaffold157-747916	5	5_19070194	5_19374317	0.00191
snp14261-scaffold157-687993	snp14256-scaffold157-443417	5	5_19434932	5_19679840	0.00403
snp14253-scaffold157-275454	snp14249-scaffold157-109339	5	5_19848381	5_20015454	0.00117
snp14248-scaffold157-79971	snp38500-scaffold486-5542881	5	5_20045308	5_20203977	0.00474
snp38497-scaffold486-5418986	snp38492-scaffold486-5226285	5	5_20329430	5_20524637	0.00276
snp38490-scaffold486-5129195	snp38483-scaffold486-4889164	5	5_20622071	5_20861799	0.01236
snp38480-scaffold486-4757057	snp38476-scaffold486-4598390	5	5_20995407	5_21154536	0.02627
snp38474-scaffold486-4529027	snp38470-scaffold486-4360173	5	5_21225152	5_21395298	0.00619
snp38468-scaffold486-4276086	snp38464-scaffold486-4111460	5	5_21479200	5_21644333	0.02588
snp38459-scaffold486-3884386	snp38454-scaffold486-3677146	5	5_21872228	5_22080295	0.00709
snp38453-scaffold486-3638553	snp38448-scaffold486-3442464	5	5_22119201	5_22316587	0.00108
snp38447-scaffold486-3387042	snp38443-scaffold486-3189996	5	5_22372298	5_22564964	0.05391
snp38439-scaffold486-2987638	snp38434-scaffold486-2770180	5	5_22768298	5_22987123	0.00508
snp38430-scaffold486-2578174	snp38426-scaffold486-2412676	5	5_23179267	5_23345368	0.01118
snp38422-scaffold486-2234526	snp38417-scaffold486-1971950	5	5_23524219	5_23789518	0.00765
snp38415-scaffold486-1875856	snp38410-scaffold486-1680715	5	5_23884882	5_24083291	0.00167
snp38408-scaffold486-1608348	snp38404-scaffold486-1456194	5	5_24155506	5_24307745	0.00142
snp38403-scaffold486-1376831	snp38398-scaffold486-1137630	5	5_24388157	5_24629064	0.01548
snp38392-scaffold486-878250	snp38387-scaffold486-603053	5	5_24890106	5_25162042	0.02616
snp38383-scaffold486-374992	snp38378-scaffold486-143875	5	5_25388949	5_25620890	0.00715
snp38377-scaffold486-86071	snp17392-scaffold1802-98740	5	5_25678765	5_25863055	0.03028
snp17394-scaffold1802-169753	snp17399-scaffold1802-441453	5	5_25934769	5_26206783	0.00595
snp17401-scaffold1802-506059	snp17406-scaffold1802-716394	5	5_26272082	5_26482294	0.00031
snp17411-scaffold1802-1027775	snp31131-scaffold3446-150055	5	5_26792003	5_26985089	0.07086
snp31128-scaffold3446-32156	snp26717-scaffold2809-115862	5	5_27102207	5_27270630	0.00117
snp26718-scaffold2809-180337	snp26722-scaffold2809-341791	5	5_27334001	5_27495628	0.01045
snp26725-scaffold2809-457019	snp26731-scaffold2809-700319	5	5_27607542	5_27850517	0.02493
snp40709-scaffold521-343999	snp40715-scaffold521-599251	5	5_28195368	5_28451276	0.00143
snp40716-scaffold521-628070	snp40720-scaffold521-820614	5	5_28480010	5_28674375	0.01301
snp40725-scaffold521-1025814	snp40730-scaffold521-1233831	5	5_28881197	5_29090156	0.00777
snp40731-scaffold521-1278011	snp40736-scaffold521-1490254	5	5_29134436	5_29347331	0.00211
snp40737-scaffold521-1523239	snp40742-scaffold521-1771467	5	5_29380339	5_29628478	0.01004
snp40746-scaffold521-1944345	snp40751-scaffold521-2171249	5	5_29799331	5_30024444	0.00297
snp40753-scaffold521-2252025	snp24051-scaffold2447-62723	5	5_30107254	5_30276323	0.01086
snp24053-scaffold2447-180344	snp26002-scaffold2691-242808	5	5_30391958	5_30622975	0.00698
snp25997-scaffold2691-49695	snp10950-scaffold1393-138987	5	5_30818669	5_31010202	0.00509
snp10953-scaffold1393-241775	snp10957-scaffold1393-431788	5	5_31114519	5_31305571	0.01714
snp10958-scaffold1393-460792	snp10962-scaffold1393-618234	5	5_31334752	5_31535900	0.00206
snp10964-scaffold1393-695322	snp10969-scaffold1393-882951	5	5_31613340	5_31801705	0.01756
snp10970-scaffold1393-920813	5_32043804_AF-PAKI	5	5_31839621	5_32043804	0.0028
snp43257-scaffold576-311345	snp43262-scaffold576-532003	5	5_32435566	5_32656339	0.02286
snp43265-scaffold576-657450	snp43269-scaffold576-847026	5	5_32782420	5_32970509	0.00531
snp43270-scaffold576-880085	snp43274-scaffold576-1014349	5	5_33003770	5_33139887	0.02548
snp43277-scaffold576-1145429	snp43282-scaffold576-1366777	5	5_33272152	5_33492408	0.01506
snp47306-scaffold665-101591	snp47314-scaffold665-454404	5	5_33693670	5_34046474	0.01153
snp47320-scaffold665-745610	snp47325-scaffold665-962003	5	5_34341669	5_34559800	0.00382
snp47326-scaffold665-1024497	snp47329-scaffold665-1139943	5	5_34622136	5_34732671	0.00251
snp47330-scaffold665-1180467	snp47335-scaffold665-1421492	5	5_34773194	5_35013633	0.01404
snp47336-scaffold665-1477228	snp47340-scaffold665-1648247	5	5_35068980	5_35241240	0.00816
snp47341-scaffold665-1692641	snp47345-scaffold665-1927526	5	5_35285668	5_35522227	0.00185
snp47346-scaffold665-1983225	snp16390-scaffold1728-6620	5	5_35578214	5_35806949	0.0263
snp9041-scaffold1329-104354	snp9045-scaffold1329-244020	5	5_35918720	5_36059625	0.00834
snp9046-scaffold1329-282079	snp9052-scaffold1329-510083	5	5_36097872	5_36325761	0.00185
snp9056-scaffold1329-675643	snp9065-scaffold1329-1085677	5	5_36494319	5_36896157	0.00021
snp9066-scaffold1329-1128684	snp12730-scaffold149-99353	5	5_36939144	5_37138657	0.00026
snp12732-scaffold149-177542	snp12736-scaffold149-347281	5	5_37217919	5_37394583	0.00629
snp12740-scaffold149-513479	snp12744-scaffold149-712399	5	5_37559243	5_37759371	0.00611
snp12746-scaffold149-854352	snp12750-scaffold149-1005378	5	5_37901045	5_38053692	0.00776
snp12753-scaffold149-1131695	snp12757-scaffold149-1353154	5	5_38181565	5_38405695	0.00403
snp12758-scaffold149-1420103	snp12762-scaffold149-1606790	5	5_38473260	5_38661509	0.00594
snp12763-scaffold149-1642005	snp12767-scaffold149-1802042	5	5_38697619	5_38859155	0.00049
snp12768-scaffold149-1830916	snp12772-scaffold149-1973260	5	5_38887990	5_39031059	0.00372
snp12773-scaffold149-2005010	snp12779-scaffold149-2247518	5	5_39063099	5_39307023	0.00187
snp12781-scaffold149-2350980	snp12785-scaffold149-2564265	5	5_39410541	5_39626806	0.00809
snp12789-scaffold149-2742417	snp5576-scaffold1195-1778115	5	5_39800510	5_40265435	0.00246
snp5572-scaffold1195-1636091	snp5555-scaffold1195-841188	5	5_40409737	5_41204780	0.00927
snp5546-scaffold1195-428889	snp5538-scaffold1195-78873	5	5_41619228	5_41973035	0.00054
snp5537-scaffold1195-37628	snp57567-scaffold920-124704	5	5_42019956	5_42183861	0.00156
snp57568-scaffold920-170273	snp57573-scaffold920-345825	5	5_42229267	5_42405691	0.02517
snp33525-scaffold394-26343	snp33531-scaffold394-285901	5	5_42592363	5_42854111	0.01689
snp33533-scaffold394-368389	snp33536-scaffold394-506436	5	5_42936199	5_43065970	0.00611
snp33538-scaffold394-599027	snp33542-scaffold394-770559	5	5_43159888	5_43334664	0.01695
snp33543-scaffold394-802791	snp33547-scaffold394-931713	5	5_43366931	5_43496020	0.0017
snp33549-scaffold394-1020771	snp33553-scaffold394-1206836	5	5_43586236	5_43775455	0.00852
snp33555-scaffold394-1335362	snp33559-scaffold394-1535623	5	5_43904877	5_44105972	0.00528
snp33564-scaffold394-1726859	snp33568-scaffold394-1880131	5	5_44296353	5_44450364	0.00129
snp33569-scaffold394-1918346	snp33573-scaffold394-2069623	5	5_44489252	5_44640779	0.00025
snp33574-scaffold394-2105639	snp33578-scaffold394-2273305	5	5_44677090	5_44844705	0.00095
snp33579-scaffold394-2311866	snp33583-scaffold394-2473852	5	5_44882353	5_45046609	0.01229
snp33589-scaffold394-2732029	snp33594-scaffold394-2924580	5	5_45305306	5_45497028	0.01821
snp33595-scaffold394-2955482	snp33600-scaffold394-3156465	5	5_45527801	5_45728717	0.00533
snp33605-scaffold394-3354784	snp33610-scaffold394-3519484	5	5_45928224	5_46093126	0.01119
snp33611-scaffold394-3559760	snp23605-scaffold2380-91112	5	5_46133409	5_46349698	0.00107
snp19617-scaffold1980-729700	snp19612-scaffold1980-517252	5	5_46685638	5_46899680	0.02182
snp19604-scaffold1980-177701	snp37631-scaffold463-103795	5	5_47237701	5_47519427	0.0038
GoatD01.041397	snp37636-scaffold463-349673	5	5_47539594	5_47768456	0.00021
snp37639-scaffold463-478192	snp37644-scaffold463-676381	5	5_47892665	5_48087851	0.00515
snp37648-scaffold463-888124	snp40993-scaffold528-800198	5	5_48300116	5_48471357	0.00291
snp40989-scaffold528-565003	snp40985-scaffold528-351341	5	5_48707175	5_48920433	0.00796
snp40981-scaffold528-192048	snp40977-scaffold528-25893	5	5_49080627	5_49247024	0.02991
snp52257-scaffold775-50905	snp52261-scaffold775-229181	5	5_49374538	5_49555257	0.01322
snp52264-scaffold775-345146	snp52269-scaffold775-550236	5	5_49673636	5_49882342	0.00226
snp52271-scaffold775-609737	snp52275-scaffold775-768624	5	5_49941846	5_50097442	0.00444
snp19143-scaffold1924-168099	snp49857-scaffold712-15398	5	5_50413523	5_50596853	0.0112
snp49861-scaffold712-181383	snp49864-scaffold712-285403	5	5_50763472	5_50867311	0.00064
snp49867-scaffold712-396829	snp49872-scaffold712-606583	5	5_50979552	5_51192076	0.00141
snp49877-scaffold712-822633	snp49882-scaffold712-1005203	5	5_51408009	5_51584761	0.00466
snp49885-scaffold712-1154342	snp49888-scaffold712-1273157	5	5_51733783	5_51853604	0.05214
snp48002-scaffold678-355835	snp47997-scaffold678-131525	5	5_51949884	5_52175504	0.01259
snp33477-scaffold392-5265732	snp33471-scaffold392-4957771	5	5_52324968	5_52636750	0.02899
snp33464-scaffold392-4694063	snp33460-scaffold392-4528568	5	5_52900929	5_53067116	0.01562
snp33458-scaffold392-4457951	5_53350378_AF-PAKI	5	5_53138546	5_53350378	0.01967
snp33449-scaffold392-4082321	snp33445-scaffold392-3919057	5	5_53518099	5_53683169	0.01722
snp33443-scaffold392-3835235	snp33436-scaffold392-3513165	5	5_53766954	5_54092095	0.00884
snp33434-scaffold392-3436139	snp33428-scaffold392-3184932	5	5_54169099	5_54423278	0.02588
snp33423-scaffold392-2982147	snp33418-scaffold392-2717342	5	5_54631025	5_54898557	0.02006
snp33415-scaffold392-2552308	snp33408-scaffold392-2249130	5	5_55061052	5_55360153	0.03899
snp33407-scaffold392-2189039	snp33403-scaffold392-1988360	5	5_55419984	5_55620836	0.00353
snp33400-scaffold392-1814417	snp33396-scaffold392-1656781	5	5_55791623	5_55950625	0.0168
snp33387-scaffold392-1177579	snp33383-scaffold392-978040	5	5_56432327	5_56632275	0.00872
ilmnseq_rs642561036	snp33378-scaffold392-747854	5	5_56726056	5_56862768	0.02416
snp33375-scaffold392-619994	snp33370-scaffold392-277435	5	5_56990814	5_57243762	0.00861
snp33368-scaffold392-193790	snp12644-scaffold1482-83416	5	5_57327477	5_57621275	0.00938
snp56746-scaffold899-646935	snp56735-scaffold899-95582	5	5_57978902	5_58396042	0.011
snp42457-scaffold562-22244	snp42462-scaffold562-242565	5	5_58516468	5_58738640	0.00345
snp42464-scaffold562-342225	snp42468-scaffold562-514030	5	5_58839106	5_59011245	0.03502
snp42469-scaffold562-555032	snp42473-scaffold562-698742	5	5_59052317	5_59195464	0.00516
snp42477-scaffold562-929275	snp42483-scaffold562-1215076	5	5_59425442	5_59715152	0.00869
snp42488-scaffold562-1430040	snp42493-scaffold562-1663401	5	5_59929528	5_60169814	0.01129
snp42494-scaffold562-1710764	snp42499-scaffold562-1925592	5	5_60216850	5_60431276	0.01861
snp42500-scaffold562-1958127	snp42505-scaffold562-2119741	5	5_60463806	5_60624771	0.0005
snp42506-scaffold562-2163324	snp42512-scaffold562-2433484	5	5_60668718	5_60940927	0.0259
snp42517-scaffold562-2688681	snp21679-scaffold212-1515179	5	5_61199200	5_61381147	0.01138
snp21677-scaffold212-1434906	snp21673-scaffold212-1256361	5	5_61461511	5_61639499	0.03024
5_61651502_AF-PAKI	snp21667-scaffold212-980390	5	5_61651502	5_61915179	0.00866
snp21666-scaffold212-945744	snp21661-scaffold212-668778	5	5_61949834	5_62238369	0.00514
snp21660-scaffold212-603710	snp21655-scaffold212-380618	5	5_62304120	5_62532038	0.02369
snp21652-scaffold212-227961	snp28708-scaffold310-187910	5	5_62685497	5_63086660	0.00211
snp28714-scaffold310-394451	snp28719-scaffold310-561063	5	5_63292675	5_63460551	0.00093
snp28720-scaffold310-599461	snp28726-scaffold310-887565	5	5_63498948	5_63767217	0.02527
snp28730-scaffold310-1080283	snp28733-scaffold310-1215998	5	5_63959797	5_64095273	0.01253
snp28736-scaffold310-1338098	snp28739-scaffold310-1501461	5	5_64217662	5_64382412	0.05897
snp28741-scaffold310-1579060	snp28745-scaffold310-1724544	5	5_64459954	5_64607093	0.03008
snp28747-scaffold310-1813453	snp28751-scaffold310-2009655	5	5_64696876	5_64873013	0.00615
snp28753-scaffold310-2102147	snp28760-scaffold310-2386598	5	5_64965666	5_65252327	0.00763
snp28765-scaffold310-2611774	Random2.2K-573	5	5_65476286	5_65612579	0.05036
snp28769-scaffold310-2771211	snp28773-scaffold310-2975596	5	5_65639337	5_65844051	0.0222
snp28776-scaffold310-3071214	snp28781-scaffold310-3282009	5	5_65940461	5_66153133	0.00786
snp28785-scaffold310-3464649	snp28790-scaffold310-3694887	5	5_66336044	5_66567994	0.01922
snp28792-scaffold310-3777916	snp28796-scaffold310-3918829	5	5_66651149	5_66792530	0.00196
snp28798-scaffold310-3992286	snp28801-scaffold310-4166265	5	5_66865739	5_67036930	0.01396
snp28803-scaffold310-4245947	snp28808-scaffold310-4457760	5	5_67116313	5_67328157	0.01725
snp28809-scaffold310-4539444	snp28813-scaffold310-4676853	5	5_67409838	5_67547272	0.0014
snp28817-scaffold310-4861055	snp28823-scaffold310-5082547	5	5_67735283	5_67954671	0.00656
snp28829-scaffold310-5293692	snp28834-scaffold310-5477386	5	5_68166162	5_68349595	0.00298
snp28835-scaffold310-5510750	snp28839-scaffold310-5703298	5	5_68382932	5_68575388	0.00618
snp28844-scaffold310-5914216	snp28848-scaffold310-6088023	5	5_68786574	5_68962168	0.00082
snp28851-scaffold310-6243898	snp28855-scaffold310-6381274	5	5_69119673	5_69257345	0.0145
snp28859-scaffold310-6533950	snp28865-scaffold310-6836743	5	5_69410361	5_69713653	0.01164
snp28874-scaffold310-7199527	snp28881-scaffold310-7548050	5	5_70076623	5_70424314	0.00311
snp28883-scaffold310-7623498	snp32944-scaffold383-52056	5	5_70500098	5_70637445	0.00071
snp32945-scaffold383-86652	snp32949-scaffold383-239883	5	5_70672319	5_70824246	0.0066
snp32950-scaffold383-269629	snp32956-scaffold383-560574	5	5_70854202	5_71140318	0.02305
snp32958-scaffold383-653533	snp32963-scaffold383-880994	5	5_71232715	5_71462532	0.00142
snp32966-scaffold383-977662	snp32970-scaffold383-1169479	5	5_71557457	5_71750592	0.00649
snp32971-scaffold383-1207138	5_71941838_AF-PAKI	5	5_71788347	5_71941838	0.02091
snp6386-scaffold1225-115860	snp16796-scaffold1759-626402	5	5_72002876	5_72310116	0.00159
snp16793-scaffold1759-509609	snp16789-scaffold1759-354525	5	5_72421963	5_72576756	0.00963
snp16787-scaffold1759-269349	snp23885-scaffold2406-35937	5	5_72662228	5_73014663	0.01947
snp59671-scaffold988-70076	snp289-scaffold1007-1006582	5	5_73241971	5_73494428	0.04913
snp285-scaffold1007-813430	GoatD01.031751	5	5_73688816	5_73860416	0.00776
snp275-scaffold1007-349087	snp271-scaffold1007-133258	5	5_74150662	5_74357529	0.01001
snp268-scaffold1007-3036	snp186-scaffold1003-197946	5	5_74486262	5_74688334	0.00293
snp188-scaffold1003-288891	snp192-scaffold1003-465022	5	5_74779556	5_74956848	0.00167
snp32384-scaffold368-1088126	snp32377-scaffold368-765290	5	5_75087691	5_75422623	0.00472
snp32370-scaffold368-454814	snp32366-scaffold368-305218	5	5_75736491	5_75886454	0.05652
snp32363-scaffold368-117071	snp2292-scaffold107-92036	5	5_76073818	5_76285146	0.02013
snp2296-scaffold107-229476	snp2301-scaffold107-408774	5	5_76423528	5_76605256	0.00614
snp2302-scaffold107-451710	snp2309-scaffold107-811030	5	5_76649018	5_77011426	0.01196
Random2.2K-584	snp2319-scaffold107-1238542	5	5_77227212	5_77440566	0.00775
snp2320-scaffold107-1303358	snp2326-scaffold107-1556604	5	5_77506297	5_77762147	0.00158
snp2328-scaffold107-1618803	snp2333-scaffold107-1851578	5	5_77821879	5_78056753	0.00743
snp2336-scaffold107-2023208	snp2340-scaffold107-2192270	5	5_78231579	5_78402222	0.01141
snp2341-scaffold107-2224482	snp2345-scaffold107-2399598	5	5_78434462	5_78611222	0.00426
snp2348-scaffold107-2543855	snp2352-scaffold107-2714683	5	5_78756383	5_78928702	0.01671
snp2354-scaffold107-2809778	snp2359-scaffold107-3054907	5	5_79024630	5_79273196	0.00621
snp2360-scaffold107-3091914	snp2366-scaffold107-3312407	5	5_79313143	5_79535357	0.00394
snp2370-scaffold107-3518184	snp2374-scaffold107-3710006	5	5_79743593	5_79936627	0.01037
snp2379-scaffold107-3960100	snp2385-scaffold107-4230753	5	5_80184561	5_80455454	0.01261
snp2390-scaffold107-4498259	snp2394-scaffold107-4638102	5	5_80723549	5_80863542	0.01818
snp2395-scaffold107-4708137	snp2402-scaffold107-5006876	5	5_80932600	5_81232813	0.00636
snp2404-scaffold107-5126072	snp2408-scaffold107-5267268	5	5_81352549	5_81494484	0.01667
snp2409-scaffold107-5311501	snp2413-scaffold107-5486105	5	5_81535871	5_81710149	0.04847
snp2415-scaffold107-5592483	snp2420-scaffold107-5795027	5	5_81816863	5_82017600	0.00556
snp2426-scaffold107-6048868	5_82474999_AF-PAKI	5	5_82272285	5_82474999	0.01478
snp2431-scaffold107-6282768	snp2436-scaffold107-6510838	5	5_82503210	5_82732716	0.01185
snp2438-scaffold107-6590879	snp2443-scaffold107-6787723	5	5_82813213	5_83011955	0.01038
snp2444-scaffold107-6841261	snp2448-scaffold107-7025132	5	5_83066080	5_83251997	0.02736
snp2451-scaffold107-7164672	snp2456-scaffold107-7351739	5	5_83392142	5_83577365	0.01078
snp2460-scaffold107-7537875	snp2464-scaffold107-7698744	5	5_83763030	5_83925701	0.00124
snp2467-scaffold107-7821698	GoatD01.018281	5	5_84048953	5_84281343	0.00355
snp2473-scaffold107-8065734	snp2480-scaffold107-8384537	5	5_84291649	5_84611189	0.02749
snp2485-scaffold107-8597449	snp2490-scaffold107-8789739	5	5_84824038	5_85016718	0.00531
snp2495-scaffold107-9024949	snp8884-scaffold1319-23999	5	5_85254951	5_85423412	0.00674
snp8885-scaffold1319-69772	snp8889-scaffold1319-213907	5	5_85468310	5_85613261	0.01903
snp8893-scaffold1319-432767	snp8901-scaffold1319-782962	5	5_85833492	5_86183316	0.03322
snp8902-scaffold1319-816875	snp8907-scaffold1319-1041097	5	5_86217175	5_86445172	0.01369
GoatD01.025964	snp8931-scaffold1322-89443	5	5_86544929	5_86654136	0.00998
snp8936-scaffold1322-294608	snp8942-scaffold1322-554351	5	5_86860215	5_87122811	0.03874
snp8945-scaffold1322-688016	snp51086-scaffold740-2799580	5	5_87255522	5_87441236	0.01008
snp51085-scaffold740-2763947	snp51081-scaffold740-2571225	5	5_87477353	5_87671047	0.0234
snp51078-scaffold740-2448081	Random2.2K-595	5	5_87795224	5_87969152	0.01684
snp51069-scaffold740-2044897	snp51065-scaffold740-1891991	5	5_88203831	5_88357886	0.00612
snp51064-scaffold740-1832543	snp51060-scaffold740-1638359	5	5_88418021	5_88611714	0.00834
snp51058-scaffold740-1541288	snp51054-scaffold740-1415301	5	5_88703853	5_88831202	0.00038
snp51052-scaffold740-1332274	snp51045-scaffold740-1022088	5	5_88915511	5_89226046	0.00505
snp51040-scaffold740-793722	snp51035-scaffold740-614859	5	5_89453989	5_89635206	0.00244
snp51031-scaffold740-431260	snp51027-scaffold740-286836	5	5_89818435	5_89955646	0.01454
snp51026-scaffold740-230998	snp51022-scaffold740-86044	5	5_90012167	5_90157928	0.0503
snp51021-scaffold740-49477	snp54201-scaffold827-2159757	5	5_90194352	5_90526162	0.0029
5_93192235_AF-PAKI	snp47380-scaffold666-1454968	5	5_93192235	5_95619570	0.01313
snp47378-scaffold666-1377963	snp47374-scaffold666-1211775	5	5_95697011	5_95863069	0.00406
snp47373-scaffold666-1167313	snp47368-scaffold666-972630	5	5_95907779	5_96102019	0.00098
snp47367-scaffold666-915662	snp47363-scaffold666-695998	5	5_96159353	5_96377077	0.0334
snp47361-scaffold666-604117	snp47355-scaffold666-348313	5	5_96470238	5_96726329	0.01168
snp47352-scaffold666-202863	snp47348-scaffold666-52899	5	5_96872236	5_97020952	0.05702
snp47347-scaffold666-14053	snp56979-scaffold903-75811	5	5_97060163	5_97201888	0.00167
snp56980-scaffold903-107591	snp56985-scaffold903-321615	5	5_97227891	5_97440697	0.02528
snp56989-scaffold903-477896	snp56995-scaffold903-721405	5	5_97597665	5_97840405	0.00223
snp22599-scaffold2239-174207	snp12673-scaffold1486-575681	5	5_98012304	5_98241569	0.0181
snp12672-scaffold1486-546463	snp12665-scaffold1486-211627	5	5_98270898	5_98605966	0.00268
snp12663-scaffold1486-112473	snp28633-scaffold308-274286	5	5_98705724	5_99610616	0.02001
snp43872-scaffold593-143027	snp43876-scaffold593-268852	5	5_99756163	5_99882273	0.013
snp43881-scaffold593-491049	snp43886-scaffold593-713486	5	5_100106444	5_100328328	0.00639
snp43887-scaffold593-777120	snp43892-scaffold593-1042556	5	5_100394370	5_100670978	0.00098
snp43893-scaffold593-1071376	snp3947-scaffold1123-74454	5	5_100698068	5_101807759	0.00769
snp14503-scaffold1584-32638	snp20977-scaffold2055-249618	5	5_102084477	5_102343637	0.00769
snp51116-scaffold748-56833	snp51124-scaffold748-430944	5	5_102526672	5_102900900	0.04015
snp51128-scaffold748-627709	snp51133-scaffold748-860985	5	5_103095868	5_103329403	0.00396
5_103352994_AF-PAKI	snp51139-scaffold748-1115442	5	5_103352994	5_103581920	0.05466
snp51142-scaffold748-1245183	snp51147-scaffold748-1456444	5	5_103711870	5_103923118	0.01222
GoatD01.004835	snp51697-scaffold76-1207215	5	5_104114369	5_104274127	0.0093
snp51690-scaffold76-931884	snp51685-scaffold76-751521	5	5_104546760	5_104727166	0.01665
snp51677-scaffold76-445765	snp51673-scaffold76-275466	5	5_105034060	5_105204794	0.02648
snp51670-scaffold76-173744	GoatD01.034327	5	5_105306033	5_105578461	0.03586
snp23105-scaffold2301-151423	snp10768-scaffold1383-614740	5	5_105626278	5_105854568	0.01518
snp10766-scaffold1383-472123	snp10762-scaffold1383-303073	5	5_105996073	5_106172998	0.00902
snp10761-scaffold1383-259841	snp19986-scaffold1996-6255	5	5_106216238	5_106479948	0.00121
snp19987-scaffold1996-51880	snp19991-scaffold1996-260166	5	5_106525552	5_106734515	0.06671
snp19997-scaffold1996-494158	snp12157-scaffold1450-214293	5	5_106968539	5_107173759	0.02562
snp12162-scaffold1450-458901	snp12165-scaffold1450-594049	5	5_107417156	5_107550298	0.02181
snp12166-scaffold1450-624465	snp27780-scaffold297-257713	5	5_107579312	5_107828724	0.00226
snp20267-scaffold2006-78932	snp20272-scaffold2006-334419	5	5_108165237	5_108420020	0.0007
snp28480-scaffold3035-31924	snp47461-scaffold6689-17918	5	5_108574327	5_108764764	0.00785
snp48876-scaffold698-217612	snp48880-scaffold698-390298	5	5_109001429	5_109172218	0.01016
snp48881-scaffold698-425230	snp48885-scaffold698-598085	5	5_109207190	5_109378932	0.00465
snp48887-scaffold698-712747	snp48891-scaffold698-896999	5	5_109494091	5_109677702	0.00235
snp48892-scaffold698-927893	snp48896-scaffold698-1086033	5	5_109708866	5_109865705	0.00452
snp48898-scaffold698-1158624	snp48904-scaffold698-1426669	5	5_109938580	5_110207716	0.00125
snp48905-scaffold698-1469284	snp48911-scaffold698-1801000	5	5_110250631	5_110575334	0.01248
snp48920-scaffold698-2241539	snp48924-scaffold698-2416371	5	5_111017040	5_111193182	0.02481
snp48925-scaffold698-2470424	snp48931-scaffold698-2784592	5	5_111247679	5_111561549	0.00612
snp48932-scaffold698-2832901	snp48938-scaffold698-3162246	5	5_111610456	5_111938644	0.0086
snp48939-scaffold698-3210380	snp12652-scaffold1483-309049	5	5_111987474	5_112150129	0.03403
snp12651-scaffold1483-248205	snp12646-scaffold1483-8794	5	5_112211269	5_112441733	0.00487
snp49599-scaffold709-23986	snp49604-scaffold709-264750	5	5_112475388	5_112716566	0.00046
snp49607-scaffold709-359683	snp49611-scaffold709-551150	5	5_112809172	5_112997433	0.00773
snp49612-scaffold709-590610	snp26709-scaffold2806-516071	5	5_113036945	5_113296647	0.00477
snp26707-scaffold2806-427354	snp26703-scaffold2806-252192	5	5_113384823	5_113555452	0.01509
snp30016-scaffold3274-189409	snp30014-scaffold3274-106609	5	5_113816926	5_113896622	0.01301
GoatD01.055655_O	snp10796-scaffold1384-1189137	5	5_114105129	5_114305112	0.01104
snp10798-scaffold1384-1317189	snp10774-scaffold1384-104652	5	5_114430058	5_114658003	0.01479
snp10775-scaffold1384-144976	snp10781-scaffold1384-450739	5	5_114698103	5_115003901	0.00206
snp10788-scaffold1384-849079	snp23854-scaffold2401-52851	5	5_115374655	5_115724526	0.01203
snp15141-scaffold1618-146544	snp15146-scaffold1618-425229	5	5_115942653	5_116220567	0.00539
5_116371807_AF-PAKI	snp15806-scaffold1657-373777	5	5_116371807	5_116629121	0.0071
snp15805-scaffold1657-336915	snp15801-scaffold1657-193630	5	5_116662402	5_116807516	0.02207
snp15800-scaffold1657-155292	snp3417-scaffold1104-250213	5	5_116845863	5_117088450	0.00239
snp3413-scaffold1104-88651	snp12976-scaffold15-400669	5	5_117248547	5_117457386	0.0099
snp12970-scaffold15-127798	snp22114-scaffold2180-83410	5	5_117721039	5_117932089	0.01079
snp7078-scaffold1262-97958	snp7082-scaffold1262-338975	5	5_118246438	5_118466679	0.00499
snp7083-scaffold1262-380836	snp22492-scaffold2225-288080	5	5_118507888	5_118885607	0.00137
snp24070-scaffold2452-4802	snp5345-scaffold1185-167626	5	6_22368	6_362576	0.06279
snp31781-scaffold3550-11310	snp31740-scaffold354-290051	5	6_434910	6_752376	0.02598
snp31743-scaffold354-463461	snp31748-scaffold354-688912	5	6_927062	6_1152513	0.02328
snp23964-scaffold2431-15287	snp18256-scaffold1850-338080	5	6_1362639	6_1566215	0.02858
snp18254-scaffold1850-246387	snp18250-scaffold1850-52287	5	6_1658648	6_1854104	0.0026
snp59984-scaffold999-85530	snp59987-scaffold999-208892	5	6_2003532	6_2128119	0.01782
snp59989-scaffold999-274745	snp4846-scaffold1161-283736	5	6_2194700	6_2352757	0.00841
snp4843-scaffold1161-130479	snp37612-scaffold461-110012	5	6_2506358	6_2760631	0.04337
snp37614-scaffold461-189703	snp54628-scaffold834-52248	5	6_2840854	6_3186774	0.00252
snp54629-scaffold834-105661	snp4244-scaffold1131-623625	5	6_3237651	6_3615807	0.00727
snp4243-scaffold1131-586101	snp4237-scaffold1131-373570	5	6_3654783	6_3872769	0.01122
snp4233-scaffold1131-229217	snp4228-scaffold1131-8745	5	6_4023430	6_4267111	0.05588
snp27465-scaffold2927-304597	snp27460-scaffold2927-111791	5	6_4310648	6_4504717	0.01305
snp27338-scaffold2900-87360	snp18703-scaffold189-919896	5	6_4703353	6_4912682	0.00246
snp18702-scaffold189-886569	snp18698-scaffold189-729955	5	6_4945869	6_5101236	0.04078
snp18697-scaffold189-682637	snp18690-scaffold189-404920	5	6_5147912	6_5426581	0.00382
snp18688-scaffold189-333339	snp18683-scaffold189-133982	5	6_5498985	6_5701045	0.00924
snp5515-scaffold1193-294289	snp17776-scaffold1844-72073	5	6_6184536	6_6482275	0.0138
snp16166-scaffold170-111312	snp16170-scaffold170-291144	5	6_6670641	6_6851981	0.02602
snp16173-scaffold170-437217	snp16177-scaffold170-572544	5	6_6995308	6_7129135	0.00601
snp16178-scaffold170-617900	snp11301-scaffold1408-185720	5	6_7174988	6_7444281	0.00465
snp11304-scaffold1408-291079	snp53543-scaffold814-126761	5	6_7550758	6_7790334	0.02097
snp53542-scaffold814-70900	snp46124-scaffold635-161069	5	6_7846235	6_8086484	0.00234
snp46126-scaffold635-234606	snp46132-scaffold635-506476	5	6_8162051	6_8423412	0.0093
snp51706-scaffold760-280458	snp14030-scaffold1555-143825	5	6_8741030	6_8929920	0.00844
snp20354-scaffold2017-74032	snp19456-scaffold1964-83980	5	6_9134065	6_9352637	0.00627
snp19458-scaffold1964-156855	snp19368-scaffold1958-104157	5	6_9428226	6_9749336	0.00094
snp31096-scaffold344-349091	snp31101-scaffold344-532264	5	6_10177177	6_10362832	0.0138
snp31107-scaffold344-773771	snp31114-scaffold344-1063214	5	6_10607407	6_10900756	0.00671
snp31115-scaffold344-1117741	snp31119-scaffold344-1302909	5	6_10955166	6_11137061	0.01979
snp31120-scaffold344-1353566	snp31124-scaffold344-1519002	5	6_11187013	6_11360536	0.00376
Random2.2K-646	snp30882-scaffold340-3646604	5	6_11559350	6_11733550	0.00479
snp30880-scaffold340-3553070	snp30876-scaffold340-3384099	5	6_11828141	6_11997365	0.00328
snp30868-scaffold340-3041963	snp30863-scaffold340-2836560	5	6_12340047	6_12544858	0.00083
snp30861-scaffold340-2735969	snp30857-scaffold340-2582736	5	6_12646821	6_12801008	0.01074
6_13015198_AF-PAKI	snp30847-scaffold340-2188481	5	6_13015198	6_13195756	0.02864
snp30844-scaffold340-2083066	snp30835-scaffold340-1677019	5	6_13301964	6_13710175	0.02692
snp30834-scaffold340-1643230	snp30824-scaffold340-1241741	5	6_13743803	6_14145434	0.00103
snp30819-scaffold340-982220	snp30814-scaffold340-774990	5	6_14405578	6_14613402	0.0026
snp30810-scaffold340-601158	GoatD01.012043_O	5	6_14788563	6_14978606	0.00602
snp30806-scaffold340-399377	snp30800-scaffold340-159095	5	6_14988387	6_15228960	0.03273
snp40297-scaffold5140-28271	snp18673-scaffold1887-96587	5	6_15418511	6_15556296	0.02102
snp18674-scaffold1887-149893	snp18677-scaffold1887-299559	5	6_15609221	6_15760232	0.01538
snp18680-scaffold1887-421015	snp17588-scaffold1822-199184	5	6_15882730	6_16114494	0.00018
snp52912-scaffold795-52736	snp52917-scaffold795-227243	5	6_16202958	6_16379349	0.00351
snp52920-scaffold795-349358	snp52930-scaffold795-727830	5	6_16500436	6_16880306	0.00676
snp52933-scaffold795-838158	snp52937-scaffold795-1019153	5	6_16991272	6_17172602	0.00049
snp52938-scaffold795-1082026	snp52944-scaffold795-1340047	5	6_17235578	6_17493059	0.01464
snp52947-scaffold795-1452596	snp52956-scaffold795-1865053	5	6_17605017	6_18010768	0.0009
snp52957-scaffold795-1907220	snp52959-scaffold795-2005211	5	6_18054099	6_18153848	0.00379
snp52965-scaffold795-2235370	snp49773-scaffold710-2455417	5	6_18383693	6_18811896	0.00046
snp49770-scaffold710-2344051	snp49765-scaffold710-2100410	5	6_18923158	6_19172415	0.00411
snp49762-scaffold710-1927940	snp49757-scaffold710-1683327	5	6_19345046	6_19587633	0.01392
snp49753-scaffold710-1514064	snp49749-scaffold710-1309053	5	6_19757890	6_19963419	0.01305
snp49746-scaffold710-1195198	snp49741-scaffold710-1002906	5	6_20078195	6_20271800	0.0019
snp49740-scaffold710-974383	snp49735-scaffold710-777770	5	6_20300362	6_20498822	0.00504
snp49734-scaffold710-748331	snp49727-scaffold710-432727	5	6_20528183	6_20844275	0.00877
snp49726-scaffold710-398367	snp49722-scaffold710-242068	5	6_20878915	6_21036346	0.00126
snp49721-scaffold710-206693	snp42243-scaffold553-586410	5	6_21071971	6_21360351	0.00479
snp42239-scaffold553-359292	snp42234-scaffold553-198220	5	6_21588071	6_21746391	0.01052
snp34151-scaffold4002-110092	snp46537-scaffold645-245178	5	6_22061563	6_22364493	0.02169
snp46539-scaffold645-343708	snp46544-scaffold645-584529	5	6_22465380	6_22705189	0.00427
snp46547-scaffold645-692633	snp46551-scaffold645-872352	5	6_22812845	6_22994317	0.00433
[truncated: 5,603 more rows]

## Sheet: Adjusted_FE_Variance
Supplementary file: Genetic variance explained by markers for adjusted feed efficiency (AFE) in goats
Start SNP	End SNP	N. SNPs	Start SNP (BP)	End SNP (BP)	% of variance explained
snp14099-scaffold1560-920888	snp2817-scaffold1082-658683	5	1_47271	1_281100	0.00633
snp2816-scaffold1082-615033	snp2812-scaffold1082-438570	5	1_324817	1_496137	0.0237
snp2811-scaffold1082-402075	snp2807-scaffold1082-243110	5	1_533477	1_693185	0.00045
snp2806-scaffold1082-191347	snp2802-scaffold1082-11101	5	1_745961	1_926757	0.01636
snp59374-scaffold979-159760	snp59379-scaffold979-370658	5	1_1098176	1_1310088	0.00277
snp59381-scaffold979-465999	snp59385-scaffold979-633118	5	1_1405809	1_1570176	0.01665
snp59386-scaffold979-681920	snp59393-scaffold979-973155	5	1_1618998	1_1930088	0.00179
snp59395-scaffold979-1074405	snp59399-scaffold979-1201688	5	1_2030934	1_2158850	0.03033
snp59400-scaffold979-1244886	snp23394-scaffold2342-28469	5	1_2202325	1_2386949	0.00286
1_2546794_AF-PAKI	snp55865-scaffold868-981390	5	1_2546794	1_2744278	0.01402
snp55857-scaffold868-647631	snp55854-scaffold868-519038	5	1_3079285	1_3207812	0.03149
1_3592225_RH-map	1_3748182_RH-map	5	1_3592225	1_3748182	0.01473
snp14440-scaffold1577-154369	snp14446-scaffold1577-437027	5	1_3892026	1_4176907	0.01906
snp14447-scaffold1577-466245	snp19290-scaffold1944-764910	5	1_4206140	1_4368265	0.00735
snp19289-scaffold1944-735736	snp19285-scaffold1944-542253	5	1_4398046	1_4593203	0.03655
snp19281-scaffold1944-356532	snp19276-scaffold1944-91838	5	1_4779498	1_5044740	0.07203
snp20592-scaffold2027-926205	snp20588-scaffold2027-719077	5	1_5184119	1_5392991	0.00641
snp20587-scaffold2027-679919	snp20583-scaffold2027-526428	5	1_5432216	1_5581623	0.05178
snp20579-scaffold2027-364126	snp20575-scaffold2027-167610	5	1_5744993	1_5942841	0.00274
snp20574-scaffold2027-123792	snp44228-scaffold601-899	5	1_5987184	1_6113419	0.01213
snp44230-scaffold601-91049	snp44235-scaffold601-349858	5	1_6203682	1_6462452	0.03798
snp44238-scaffold601-470512	snp44244-scaffold601-753492	5	1_6584302	1_6864331	0.01571
snp44246-scaffold601-869506	snp44251-scaffold601-1125355	5	1_6975496	1_7228763	0.02279
snp44253-scaffold601-1235229	snp17079-scaffold1783-206653	5	1_7345434	1_7520301	0.10949
snp48424-scaffold688-52770	snp48429-scaffold688-249236	5	1_7779742	1_7980410	0.10545
snp48430-scaffold688-305593	snp48435-scaffold688-500674	5	1_8037219	1_8234362	0.04954
snp48437-scaffold688-574595	snp48444-scaffold688-869974	5	1_8307924	1_8603434	0.09382
snp48446-scaffold688-941891	snp48450-scaffold688-1138797	5	1_8675129	1_8869620	0.03642
snp48451-scaffold688-1172148	snp48456-scaffold688-1348884	5	1_8903202	1_9080472	0.10409
snp48457-scaffold688-1377410	snp55836-scaffold867-124680	5	1_9108778	1_9313941	0.03547
snp55838-scaffold867-192173	snp8478-scaffold1307-493898	5	1_9382099	1_9556496	0.00194
snp8476-scaffold1307-388513	snp8471-scaffold1307-175478	5	1_9662286	1_9876800	0.0055
snp8470-scaffold1307-144906	snp42340-scaffold559-46407	5	1_9907995	1_10152332	0.00878
snp42345-scaffold559-268429	snp42350-scaffold559-452798	5	1_10374718	1_10562733	0.02243
snp42354-scaffold559-621023	snp42359-scaffold559-842435	5	1_10733021	1_10935158	0.01019
snp42362-scaffold559-968122	snp18428-scaffold1867-5965	5	1_11061548	1_11460928	0.02642
snp18431-scaffold1867-116290	snp16295-scaffold1716-58435	5	1_11571985	1_11804316	0.06735
snp43514-scaffold58-97018	snp2863-scaffold1084-280421	5	1_11962042	1_12165235	0.00819
snp2862-scaffold1084-246759	snp2856-scaffold1084-650	5	1_12199316	1_12446791	0.00263
snp31515-scaffold35-27797	snp15438-scaffold1636-386740	5	1_12501694	1_12738048	0.01114
snp15437-scaffold1636-352851	snp15433-scaffold1636-201423	5	1_12772721	1_12928354	0.0061
snp15432-scaffold1636-161129	snp15428-scaffold1636-19251	5	1_12969108	1_13110947	0.0019
snp23408-scaffold235-40555	snp23413-scaffold235-207213	5	1_13177292	1_13347253	0.01279
snp23415-scaffold235-282600	snp23419-scaffold235-439012	5	1_13423424	1_13583197	0.01895
snp16371-scaffold1727-15166	GoatD01.001135_O	5	1_13751034	1_13946393	0.00677
snp16376-scaffold1727-226746	snp16380-scaffold1727-416969	5	1_13963234	1_14160137	0.00182
snp16382-scaffold1727-499061	snp16389-scaffold1727-810062	5	1_14242917	1_14553692	0.01075
snp18407-scaffold1864-42371	snp18413-scaffold1864-302397	5	1_14668052	1_14929867	0.00846
snp18423-scaffold1864-701459	snp19490-scaffold197-29113	5	1_15333412	1_15499271	0.04837
snp19492-scaffold197-143853	snp19496-scaffold197-271219	5	1_15607985	1_15735873	0.0149
snp19504-scaffold197-664478	snp19510-scaffold197-919323	5	1_16135116	1_16390838	0.01188
snp19514-scaffold197-1084194	snp19519-scaffold197-1324696	5	1_16555901	1_16797730	0.00625
snp19524-scaffold197-1568886	snp19528-scaffold197-1741232	5	1_17037791	1_17210716	0.0158
snp29443-scaffold3180-212691	snp2704-scaffold1077-1651566	5	1_17334849	1_17617912	0.00109
snp2703-scaffold1077-1616072	snp2697-scaffold1077-1310506	5	1_17653273	1_17960341	0.00985
snp2696-scaffold1077-1261395	snp2693-scaffold1077-1119315	5	1_18014442	1_18156026	0.02781
snp2691-scaffold1077-1023522	snp2687-scaffold1077-857485	5	1_18252605	1_18419764	0.00251
snp2686-scaffold1077-811032	snp2679-scaffold1077-554567	5	1_18466695	1_18723440	0.01342
snp2677-scaffold1077-472914	snp2671-scaffold1077-260243	5	1_18805752	1_19019546	0.0036
snp2669-scaffold1077-195070	snp2665-scaffold1077-2853	5	1_19085024	1_19277280	0.01016
snp56452-scaffold889-149700	snp56457-scaffold889-335404	5	1_19429813	1_19616232	0.0024
snp56460-scaffold889-430556	snp56466-scaffold889-701622	5	1_19711896	1_19985203	0.00508
snp56467-scaffold889-738170	snp29898-scaffold325-146256	5	1_20022442	1_20380745	0.00633
snp29901-scaffold325-292851	snp29906-scaffold325-478368	5	1_20528559	1_20714937	0.04698
snp29909-scaffold325-623115	snp29913-scaffold325-817983	5	1_20860946	1_21054055	0.01194
snp29918-scaffold325-1013313	snp29924-scaffold325-1201854	5	1_21250505	1_21440366	0.00268
snp29925-scaffold325-1260525	snp8056-scaffold1292-51757	5	1_21499298	1_21685764	0.02403
snp8055-scaffold1292-1488	snp37988-scaffold472-190386	5	1_21737122	1_21934836	0.01818
snp37990-scaffold472-257492	snp37995-scaffold472-469182	5	1_22001329	1_22215833	0.04531
snp37997-scaffold472-549191	snp38004-scaffold472-850073	5	1_22295743	1_22588910	0.00228
snp38005-scaffold472-900891	snp38011-scaffold472-1186160	5	1_22639513	1_22925465	0.02619
snp14136-scaffold1564-964970	snp14131-scaffold1564-743315	5	1_23114054	1_23335041	0.02028
snp14130-scaffold1564-698580	snp14126-scaffold1564-524752	5	1_23380011	1_23554202	0.00276
snp14125-scaffold1564-468437	snp14119-scaffold1564-212895	5	1_23610448	1_23864512	0.04398
snp14117-scaffold1564-138906	snp46388-scaffold640-654371	5	1_23951761	1_24166036	0.00387
snp46386-scaffold640-591503	snp46380-scaffold640-385838	5	1_24228795	1_24436611	0.01009
snp46379-scaffold640-322113	snp46374-scaffold640-108253	5	1_24501137	1_24717248	0.00274
snp46373-scaffold640-70409	snp23369-scaffold234-104736	5	1_24755419	1_24929758	0.01899
snp23374-scaffold234-284579	snp23380-scaffold234-494126	5	1_25110090	1_25319810	0.0354
snp23381-scaffold234-532987	snp23385-scaffold234-683659	5	1_25358890	1_25509749	0.0077
snp45807-scaffold629-1505	snp45812-scaffold629-255404	5	1_25597721	1_25852649	0.0062
snp45815-scaffold629-374658	snp45819-scaffold629-558019	5	1_25970965	1_26155113	0.01923
1_26383901_AF-PAKI	snp11786-scaffold1437-248909	5	1_26383901	1_26573034	0.03455
snp11789-scaffold1437-413841	snp11794-scaffold1437-597970	5	1_26739201	1_26923861	0.02428
snp11795-scaffold1437-634114	snp51938-scaffold763-236846	5	1_26959531	1_27063464	0.01311
snp51934-scaffold763-51109	snp15732-scaffold1652-1076324	5	1_27249676	1_27430949	0.03885
snp15731-scaffold1652-1009834	snp15726-scaffold1652-791798	5	1_27497574	1_27716205	0.0115
snp15724-scaffold1652-714543	snp15719-scaffold1652-499358	5	1_27793333	1_28014323	0.04563
snp15718-scaffold1652-461678	snp15714-scaffold1652-298142	5	1_28051500	1_28216763	0.01521
snp15712-scaffold1652-223091	snp15707-scaffold1652-21110	5	1_28288909	1_28490337	0.00627
snp52909-scaffold794-813793	snp52903-scaffold794-529736	5	1_28610260	1_28895337	0.04748
snp52897-scaffold794-271993	snp52893-scaffold794-116924	5	1_29151218	1_29306575	0.03655
snp52892-scaffold794-54513	1_29530756_AF-PAKI	5	1_29369334	1_29530756	0.00153
snp52332-scaffold778-459652	snp52326-scaffold778-163756	5	1_29543192	1_29842616	0.00809
snp52324-scaffold778-80952	snp43726-scaffold586-1122183	5	1_29917051	1_30063468	0.03466
snp43725-scaffold586-1088313	snp43721-scaffold586-913131	5	1_30097186	1_30272666	0.0005
snp43719-scaffold586-823691	snp43714-scaffold586-641810	5	1_30364149	1_30547331	0.00179
snp43713-scaffold586-604117	snp43705-scaffold586-219038	5	1_30582775	1_30971355	0.03265
snp43704-scaffold586-152386	snp39624-scaffold504-1878205	5	1_31039453	1_31308155	0.00219
snp39626-scaffold504-1940361	snp39630-scaffold504-2158239	5	1_31370413	1_31591091	0.00764
snp39633-scaffold504-2315729	1_32052342_AF-PAKI	5	1_31747777	1_32052342	0.00175
snp39639-scaffold504-2640144	snp39643-scaffold504-2788616	5	1_32070418	1_32218548	0.02792
snp39650-scaffold504-3078592	snp39654-scaffold504-3267407	5	1_32510721	1_32700396	0.00915
snp39657-scaffold504-3420875	snp33077-scaffold385-4013593	5	1_32854543	1_33152870	0.05169
snp33076-scaffold385-3980795	snp33071-scaffold385-3762207	5	1_33186052	1_33409174	0.01719
snp33068-scaffold385-3605750	snp33062-scaffold385-3337638	5	1_33568531	1_33838037	0.00332
snp33061-scaffold385-3285980	snp33056-scaffold385-3092900	5	1_33890095	1_34083982	0.00732
snp33055-scaffold385-3035058	snp33051-scaffold385-2829526	5	1_34138097	1_34344499	0.00199
snp33050-scaffold385-2788294	snp33046-scaffold385-2596339	5	1_34383535	1_34577468	0.02048
snp33040-scaffold385-2335537	snp33036-scaffold385-2116108	5	1_34839863	1_35059688	0.01693
snp33035-scaffold385-2078727	snp33031-scaffold385-1889215	5	1_35097123	1_35288988	0.00103
snp33030-scaffold385-1831144	snp33025-scaffold385-1593083	5	1_35347269	1_35586673	0.00671
snp33024-scaffold385-1532619	snp33020-scaffold385-1385835	5	1_35647014	1_35793670	0.00925
snp33019-scaffold385-1349817	snp33015-scaffold385-1199560	5	1_35829812	1_35975222	0.01956
snp33014-scaffold385-1157784	snp33008-scaffold385-874687	5	1_36016892	1_36299605	0.00163
snp33006-scaffold385-806356	snp33002-scaffold385-657608	5	1_36367854	1_36518594	0.00754
snp32998-scaffold385-431209	snp32994-scaffold385-249047	5	1_36745589	1_36928989	0.05443
snp32991-scaffold385-133908	snp3221-scaffold1097-82362	5	1_37043827	1_37262202	0.02112
Random2.2K-34	snp3225-scaffold1097-248281	5	1_37291883	1_37410487	0.00919
snp3226-scaffold1097-279182	snp3230-scaffold1097-447671	5	1_37441520	1_37611484	0.01524
snp3231-scaffold1097-483201	snp50714-scaffold731-60124	5	1_37647463	1_37786349	0.0381
snp50715-scaffold731-103033	snp50719-scaffold731-298346	5	1_37827402	1_38013596	0.00588
snp50722-scaffold731-432585	Random2.2K-36	5	1_38152280	1_38364804	0.00172
snp50727-scaffold731-678941	snp54658-scaffold835-1019144	5	1_38400618	1_38588810	0.00803
snp54656-scaffold835-942901	snp54652-scaffold835-705488	5	1_38665588	1_38900381	0.00259
snp54645-scaffold835-327259	snp54639-scaffold835-137194	5	1_39285531	1_39474944	0.01312
snp45625-scaffold627-64077	snp45630-scaffold627-273096	5	1_39691067	1_39908671	0.02664
snp45631-scaffold627-307023	snp45635-scaffold627-540723	5	1_39943149	1_40170770	0.00703
snp45638-scaffold627-690490	snp45643-scaffold627-990583	5	1_40320736	1_40622392	0.00447
snp14079-scaffold1560-51801	snp14084-scaffold1560-297224	5	1_41053350	1_41300818	0.01321
snp14090-scaffold1560-516844	snp14096-scaffold1560-786871	5	1_41525458	1_41797117	0.01801
snp14098-scaffold1560-872326	snp45652-scaffold627-1384662	5	1_41882235	1_42092506	0.00689
snp45653-scaffold627-1417201	snp45657-scaffold627-1589645	5	1_42124959	1_42300836	0.00389
snp45661-scaffold627-1722189	snp45665-scaffold627-1917981	5	1_42432156	1_42631758	0.00892
snp45668-scaffold627-2018565	snp45672-scaffold627-2226012	5	1_42733630	1_42943225	0.01887
snp45674-scaffold627-2303687	snp45679-scaffold627-2544444	5	1_43021857	1_43264436	0.00306
snp45681-scaffold627-2613559	snp45690-scaffold627-3017286	5	1_43333599	1_43739121	0.00884
snp45697-scaffold627-3285484	snp45701-scaffold627-3512011	5	1_44006897	1_44234714	0.00742
snp45707-scaffold627-3857990	snp45712-scaffold627-4058451	5	1_44580536	1_44783106	0.03034
snp45714-scaffold627-4147958	snp45718-scaffold627-4317591	5	1_44874041	1_45044651	0.00334
snp45720-scaffold627-4403089	snp45724-scaffold627-4580436	5	1_45127830	1_45306556	0.00063
snp45725-scaffold627-4620164	snp45730-scaffold627-4840954	5	1_45346020	1_45570681	0.00878
snp45733-scaffold627-5011885	snp45740-scaffold627-5376332	5	1_45743895	1_46108279	0.00322
snp45741-scaffold627-5418543	snp45745-scaffold627-5585234	5	1_46151442	1_46324507	0.00616
snp45747-scaffold627-5650100	snp12633-scaffold1480-1018100	5	1_46381671	1_46557154	0.00358
snp12629-scaffold1480-884736	snp12625-scaffold1480-714592	5	1_46689802	1_46861271	0.03189
snp12619-scaffold1480-466574	snp12615-scaffold1480-313980	5	1_47113193	1_47267647	0.00846
snp12614-scaffold1480-279765	snp12610-scaffold1480-147683	5	1_47302011	1_47436104	0.00491
snp12608-scaffold1480-52501	snp48340-scaffold686-804838	5	1_47531942	1_47704739	0.03048
snp48339-scaffold686-750643	snp48334-scaffold686-462470	5	1_47759699	1_48051444	0.00492
snp48333-scaffold686-427585	snp48326-scaffold686-148419	5	1_48085411	1_48368391	0.01331
snp7889-scaffold1284-28617	snp7893-scaffold1284-251090	5	1_48564591	1_48790110	0.0198
snp55672-scaffold863-1470525	snp55663-scaffold863-1126556	5	1_49212772	1_49558720	0.00521
snp55661-scaffold863-1054360	snp55655-scaffold863-739437	5	1_49630739	1_49949644	0.00425
snp55654-scaffold863-700639	snp55646-scaffold863-382528	5	1_49988259	1_50305997	0.00598
snp55642-scaffold863-208399	snp14230-scaffold1568-1787801	5	1_50481152	1_50789391	0.02979
snp14227-scaffold1568-1640975	snp14221-scaffold1568-1436411	5	1_50938524	1_51144639	0.029
snp14217-scaffold1568-1263564	snp14213-scaffold1568-1097890	5	1_51317480	1_51482441	0.01122
snp14211-scaffold1568-1025325	snp14206-scaffold1568-775254	5	1_51555055	1_51806247	0.03898
snp14199-scaffold1568-504377	snp14195-scaffold1568-306612	5	1_52080052	1_52278719	0.02134
snp14191-scaffold1568-88153	snp44265-scaffold602-431550	5	1_52497288	1_52695498	0.02341
Random2.2K-58	snp44256-scaffold602-38991	5	1_52944895	1_53091421	0.01308
snp4117-scaffold113-37238	snp4122-scaffold113-284814	5	1_53248874	1_53490004	0.06649
snp4123-scaffold113-318642	snp4127-scaffold113-489409	5	1_53524300	1_53693006	0.02115
snp4128-scaffold113-521657	snp4132-scaffold113-709050	5	1_53720624	1_53907979	0.05991
snp4139-scaffold113-974214	snp4143-scaffold113-1112735	5	1_54167880	1_54309548	0.01374
snp4147-scaffold113-1259942	snp4151-scaffold113-1425896	5	1_54456423	1_54623217	0.00637
snp4155-scaffold113-1575813	snp4159-scaffold113-1752396	5	1_54776633	1_54955529	0.00208
snp4161-scaffold113-1816475	snp4165-scaffold113-1988823	5	1_55020236	1_55193988	0.02671
snp4166-scaffold113-2030942	snp4170-scaffold113-2177643	5	1_55237486	1_55386065	0.00019
snp4172-scaffold113-2264218	snp4176-scaffold113-2418258	5	1_55474455	1_55629430	0.00182
snp4177-scaffold113-2466907	snp4183-scaffold113-2700797	5	1_55678216	1_55912815	0.00476
snp4185-scaffold113-2800070	snp4189-scaffold113-2980742	5	1_56011198	1_56191399	0.02545
snp24545-scaffold2495-409541	snp24541-scaffold2495-268799	5	1_56299249	1_56440284	0.03409
snp24538-scaffold2495-155788	snp12447-scaffold1474-434915	5	1_56552803	1_56888761	0.0026
snp12446-scaffold1474-377203	snp12442-scaffold1474-214197	5	1_56946078	1_57109888	0.00272
snp12441-scaffold1474-163936	snp12437-scaffold1474-2169	5	1_57157818	1_57313168	0.02758
snp608-scaffold1017-503259	snp604-scaffold1017-348078	5	1_57387637	1_57544769	0.00161
snp603-scaffold1017-295436	snp597-scaffold1017-74048	5	1_57597486	1_57816005	0.00703
snp35158-scaffold4205-266708	snp35153-scaffold4205-59817	5	1_57905519	1_58112935	0.0038
snp37449-scaffold456-5282871	snp37445-scaffold456-5105983	5	1_58304411	1_58482700	0.00972
snp37441-scaffold456-4943717	snp37438-scaffold456-4790976	5	1_58645840	1_58798085	0.00722
snp37436-scaffold456-4705543	snp37432-scaffold456-4514556	5	1_58883659	1_59074768	0.00112
snp37431-scaffold456-4482113	snp37425-scaffold456-4210499	5	1_59107226	1_59378737	0.01263
snp37421-scaffold456-4033879	snp37417-scaffold456-3900850	5	1_59555493	1_59688632	0.01777
snp37414-scaffold456-3763813	snp37409-scaffold456-3518863	5	1_59823879	1_60072299	0.00152
snp37404-scaffold456-3357198	snp37396-scaffold456-3064385	5	1_60234782	1_60526698	0.01269
snp37395-scaffold456-3033704	snp37391-scaffold456-2845437	5	1_60557330	1_60744409	0.00742
snp37389-scaffold456-2781912	snp37385-scaffold456-2607180	5	1_60807676	1_60981960	0.02555
snp37383-scaffold456-2516383	Random2.2K-69	5	1_61073550	1_61290289	0.00593
1_61334489_AF-PAKI	snp37375-scaffold456-2140636	5	1_61334489	1_61450126	0.03292
snp37374-scaffold456-2084255	snp37369-scaffold456-1892788	5	1_61506587	1_61698980	0.0012
snp37368-scaffold456-1844171	snp37363-scaffold456-1617144	5	1_61748438	1_61976563	0.02305
snp37358-scaffold456-1397462	snp37354-scaffold456-1233951	5	1_62197061	1_62360114	0.01771
snp37350-scaffold456-1087687	snp37344-scaffold456-843897	5	1_62507128	1_62751446	0.00945
snp37342-scaffold456-760665	snp37338-scaffold456-581690	5	1_62835455	1_63016100	0.00622
snp37336-scaffold456-510365	snp37330-scaffold456-252548	5	1_63087371	1_63348656	0.02188
snp37325-scaffold456-49160	snp28574-scaffold306-675233	5	1_63550877	1_63828436	0.01141
snp28570-scaffold306-513203	snp28562-scaffold306-170384	5	1_63990873	1_64336345	0.00599
snp28561-scaffold306-140624	snp2243-scaffold1069-562622	5	1_64366087	1_64625165	0.07992
snp2246-scaffold1069-699694	snp2252-scaffold1069-999438	5	1_64762989	1_65060940	0.01973
snp2253-scaffold1069-1041798	snp2257-scaffold1069-1215480	5	1_65103480	1_65278049	0.0129
snp2258-scaffold1069-1249995	snp2263-scaffold1069-1450732	5	1_65312612	1_65515102	0.03456
snp2265-scaffold1069-1559932	snp2269-scaffold1069-1761680	5	1_65625021	1_65826455	0.02889
snp2276-scaffold1069-2075643	snp2281-scaffold1069-2305972	5	1_66141335	1_66371968	0.00414
snp2283-scaffold1069-2408630	snp2288-scaffold1069-2617164	5	1_66475102	1_66683561	0.0102
snp39045-scaffold495-3419	snp21796-scaffold214-211846	5	1_66731850	1_67107054	0.00507
snp21800-scaffold214-380078	GoatD01.005508	5	1_67303006	1_67492232	0.05542
snp21804-scaffold214-579957	snp21809-scaffold214-882117	5	1_67504649	1_67806759	0.00871
snp21812-scaffold214-999518	snp21816-scaffold214-1153538	5	1_67942956	1_68095526	0.00304
snp21818-scaffold214-1225973	snp21822-scaffold214-1448059	5	1_68169324	1_68389643	0.05169
snp21824-scaffold214-1526018	snp21828-scaffold214-1654439	5	1_68467517	1_68596518	0.01709
snp21829-scaffold214-1712440	snp21834-scaffold214-1939900	5	1_68655798	1_68884756	0.00234
snp21688-scaffold2121-220908	GoatD01.006351	5	1_69118889	1_69236173	0.00246
snp21692-scaffold2121-409334	snp21696-scaffold2121-602504	5	1_69309431	1_69503729	0.00846
snp21698-scaffold2121-711964	snp48244-scaffold682-3644020	5	1_69613576	1_69728740	0.03995
snp48240-scaffold682-3403066	snp48234-scaffold682-3135707	5	1_69952918	1_70222494	0.00768
snp48230-scaffold682-3006360	snp48222-scaffold682-2672017	5	1_70351246	1_70685244	0.01611
snp48221-scaffold682-2624942	snp48216-scaffold682-2399417	5	1_70733094	1_70959363	0.00409
snp48213-scaffold682-2227026	snp48205-scaffold682-1901072	5	1_71131354	1_71458498	0.00696
snp48203-scaffold682-1837929	snp48197-scaffold682-1626541	5	1_71522286	1_71734212	0.0191
snp48195-scaffold682-1542745	snp48191-scaffold682-1406589	5	1_71817758	1_71953985	0.02463
snp48187-scaffold682-1236003	snp48183-scaffold682-1080280	5	1_72124350	1_72280800	0.03496
snp48177-scaffold682-845390	snp48171-scaffold682-595023	5	1_72515827	1_72766967	0.01611
snp48170-scaffold682-554522	snp48165-scaffold682-377425	5	1_72807513	1_72984206	0.00238
snp48164-scaffold682-323213	snp48160-scaffold682-150704	5	1_73039055	1_73208538	0.01988
GoatD01.033719	snp37623-scaffold462-91919	5	1_73328375	1_73451660	0.07536
snp37625-scaffold462-177841	snp36344-scaffold435-3881116	5	1_73536861	1_73653694	0.01697
snp36343-scaffold435-3848031	snp36336-scaffold435-3490645	5	1_73686838	1_74053122	0.00354
snp36333-scaffold435-3356621	snp36328-scaffold435-3155489	5	1_74187538	1_74388558	0.01832
snp36327-scaffold435-3120299	snp36322-scaffold435-2896174	5	1_74424239	1_74648851	0.01796
snp36318-scaffold435-2743102	snp36314-scaffold435-2543722	5	1_74800717	1_75000666	0.00322
snp36313-scaffold435-2508406	snp36308-scaffold435-2249378	5	1_75036320	1_75297350	0.0545
snp36307-scaffold435-2211829	snp36303-scaffold435-2012276	5	1_75335548	1_75538131	0.00446
snp36299-scaffold435-1852357	snp36294-scaffold435-1664839	5	1_75701019	1_75891278	0.01767
snp36288-scaffold435-1448110	snp36284-scaffold435-1276947	5	1_76110684	1_76281318	0.01613
snp36277-scaffold435-964120	snp36273-scaffold435-778554	5	1_76595944	1_76791560	0.03342
snp36272-scaffold435-745685	snp36267-scaffold435-498787	5	1_76824494	1_77070767	0.01013
snp36265-scaffold435-422896	snp36261-scaffold435-279469	5	1_77146955	1_77290761	0.0016
GoatD01.001203	snp40498-scaffold519-41547	5	1_77395837	1_77611068	0.02202
snp40499-scaffold519-84254	snp40503-scaffold519-235609	5	1_77653355	1_77805126	0.0374
snp40504-scaffold519-272372	snp40508-scaffold519-428138	5	1_77842002	1_77998494	0.01067
snp40510-scaffold519-525822	snp40514-scaffold519-738890	5	1_78095314	1_78308976	0.03942
snp40515-scaffold519-795200	snp40520-scaffold519-982723	5	1_78364229	1_78553169	0.02894
snp40522-scaffold519-1077017	snp40530-scaffold519-1439690	5	1_78647446	1_79009885	0.01077
snp40532-scaffold519-1512011	snp40540-scaffold519-1834371	5	1_79082101	1_79404791	0.02357
snp40541-scaffold519-1885795	snp40545-scaffold519-2089084	5	1_79456413	1_79660095	0.01096
snp40546-scaffold519-2119604	snp40549-scaffold519-2256978	5	1_79690853	1_79830482	0.00839
snp40553-scaffold519-2429702	snp40557-scaffold519-2601256	5	1_80003247	1_80175337	0.0088
snp40562-scaffold519-2850421	snp40566-scaffold519-2998202	5	1_80424852	1_80572979	0.00495
snp40567-scaffold519-3033335	snp40571-scaffold519-3270614	5	1_80605911	1_80842684	0.00864
snp40572-scaffold519-3326486	snp40579-scaffold519-3603075	5	1_80898157	1_81177161	0.00082
GoatD01.001650	snp13278-scaffold1510-179897	5	1_81368940	1_81530768	0.0018
snp13279-scaffold1510-227678	snp13283-scaffold1510-381185	5	1_81579399	1_81734720	0.00302
snp13288-scaffold1510-626012	snp47749-scaffold672-215621	5	1_81975635	1_82227732	0.00591
snp47750-scaffold672-247592	snp47754-scaffold672-412368	5	1_82259715	1_82425110	0.00591
snp47755-scaffold672-469199	snp47759-scaffold672-664084	5	1_82481926	1_82677468	0.01578
snp47761-scaffold672-736962	snp47766-scaffold672-1002569	5	1_82750046	1_83017553	0.00075
snp47768-scaffold672-1120362	snp47772-scaffold672-1322106	5	1_83136052	1_83339114	0.00782
snp47773-scaffold672-1372212	snp47779-scaffold672-1641168	5	1_83389374	1_83658324	0.00113
snp47780-scaffold672-1675518	snp47784-scaffold672-1838628	5	1_83692690	1_83856230	0.00094
snp47785-scaffold672-1873112	snp47790-scaffold672-2076422	5	1_83890709	1_84094923	0.00963
snp32732-scaffold377-2118190	snp32727-scaffold377-1934259	5	1_84204295	1_84389437	0.01731
snp32723-scaffold377-1745669	snp32718-scaffold377-1546443	5	1_84573896	1_84774026	0.00366
snp32714-scaffold377-1370776	snp32710-scaffold377-1179427	5	1_84951808	1_85143025	0.0315
snp32709-scaffold377-1115980	snp32704-scaffold377-896227	5	1_85206665	1_85427816	0.04181
snp32697-scaffold377-564361	snp32690-scaffold377-242757	5	1_85761063	1_86086606	0.01199
snp32687-scaffold377-142039	snp48462-scaffold689-99592	5	1_86187098	1_86439698	0.00912
snp48463-scaffold689-155122	snp48468-scaffold689-383640	5	1_86495591	1_86726067	0.00587
snp48472-scaffold689-555583	snp48476-scaffold689-737168	5	1_86897921	1_87078969	0.01458
snp48480-scaffold689-886546	snp48486-scaffold689-1135054	5	1_87225330	1_87473937	0.00839
snp48487-scaffold689-1191294	snp48491-scaffold689-1336115	5	1_87530249	1_87670327	0.00251
snp48492-scaffold689-1382736	snp48497-scaffold689-1584050	5	1_87716802	1_87918800	0.00106
snp48498-scaffold689-1614440	snp48502-scaffold689-1771520	5	1_87949422	1_88106525	0.00969
snp48506-scaffold689-1930052	snp48511-scaffold689-2133310	5	1_88263467	1_88467909	0.01143
snp48516-scaffold689-2371207	snp48520-scaffold689-2539329	5	1_88714498	1_88884470	0.00929
snp48526-scaffold689-2789880	snp48531-scaffold689-2960748	5	1_89136936	1_89307578	0.00956
snp48532-scaffold689-3000765	snp48538-scaffold689-3241261	5	1_89348366	1_89589169	0.00152
snp48541-scaffold689-3364987	snp48544-scaffold689-3503478	5	1_89714012	1_89852361	0.01472
snp26309-scaffold276-120624	snp26315-scaffold276-404944	5	1_90008487	1_90294667	0.03312
snp26320-scaffold276-628619	snp26326-scaffold276-921288	5	1_90522295	1_90820159	0.0126
snp26329-scaffold276-1020325	snp26333-scaffold276-1182172	5	1_90919369	1_91080697	0.00433
snp26334-scaffold276-1229404	snp26341-scaffold276-1532358	5	1_91127894	1_91434455	0.02148
snp26342-scaffold276-1578688	snp26346-scaffold276-1732684	5	1_91481575	1_91636763	0.00047
snp26348-scaffold276-1851205	snp26352-scaffold276-2023836	5	1_91756049	1_91929208	0.00405
snp26353-scaffold276-2064331	snp26358-scaffold276-2262816	5	1_91970698	1_92169330	0.00575
snp26360-scaffold276-2348441	snp26365-scaffold276-2561656	5	1_92256307	1_92471764	0.03447
snp26367-scaffold276-2629074	snp26372-scaffold276-2835226	5	1_92539331	1_92743160	0.01137
snp26373-scaffold276-2880032	snp26378-scaffold276-3082559	5	1_92789231	1_92992347	0.01079
snp26382-scaffold276-3252186	snp26388-scaffold276-3471846	5	1_93163309	1_93382581	0.02649
snp26389-scaffold276-3504723	snp26394-scaffold276-3719153	5	1_93415460	1_93631840	0.00394
snp26396-scaffold276-3807326	snp26401-scaffold276-4079486	5	1_93719435	1_93992564	0.01226
snp26402-scaffold276-4118256	snp26405-scaffold276-4237851	5	1_94032221	1_94151712	0.00327
snp26409-scaffold276-4440247	snp26414-scaffold276-4632064	5	1_94356598	1_94546464	0.00086
snp26415-scaffold276-4684324	snp26419-scaffold276-4871267	5	1_94598872	1_94785046	0.02438
snp26423-scaffold276-5022940	snp26427-scaffold276-5223607	5	1_94936886	1_95138092	0.00395
snp26430-scaffold276-5357305	snp26434-scaffold276-5519998	5	1_95272425	1_95435489	0.02893
snp26439-scaffold276-5751674	snp26446-scaffold276-6029619	5	1_95667724	1_95945242	0.04915
snp26452-scaffold276-6286620	snp26457-scaffold276-6480289	5	1_96199432	1_96398563	0.01689
snp26459-scaffold276-6550428	snp26464-scaffold276-6780671	5	1_96468553	1_96701692	0.03112
snp26465-scaffold276-6819557	snp26470-scaffold276-7041211	5	1_96740910	1_96964371	0.00371
snp26471-scaffold276-7075584	snp26475-scaffold276-7237791	5	1_96997427	1_97160638	0.01398
snp26478-scaffold276-7374042	snp26483-scaffold276-7602725	5	1_97297113	1_97526489	0.03843
snp26485-scaffold276-7715356	snp26489-scaffold276-7881906	5	1_97639400	1_97806337	0.00667
snp26495-scaffold276-8106894	snp26502-scaffold276-8389415	5	1_98031155	1_98314148	0.01008
snp26503-scaffold276-8422057	snp26510-scaffold276-8787659	5	1_98346991	1_98714199	0.04337
snp26520-scaffold276-9209135	snp26524-scaffold276-9393724	5	1_99132489	1_99316827	0.03836
snp26531-scaffold276-9704860	snp30201-scaffold332-1306337	5	1_99628781	1_99824531	0.01163
snp30200-scaffold332-1252361	snp30194-scaffold332-1014525	5	1_99879308	1_100120292	0.03512
snp30186-scaffold332-671107	snp30182-scaffold332-539062	5	1_100456200	1_100590961	0.0185
snp30181-scaffold332-490100	snp30177-scaffold332-319892	5	1_100639919	1_100813411	0.00317
snp30176-scaffold332-271910	snp30171-scaffold332-65209	5	1_100861790	1_101065184	0.00924
snp11326-scaffold1409-832959	snp11322-scaffold1409-671287	5	1_101158863	1_101323092	0.00427
snp11316-scaffold1409-409506	snp11311-scaffold1409-116275	5	1_101588073	1_101881767	0.00183
snp11310-scaffold1409-69105	snp16778-scaffold1758-173265	5	1_101928176	1_102127057	0.03658
snp25884-scaffold2670-35572	snp22505-scaffold2228-5143	5	1_102349009	1_102502389	0.00569
snp23565-scaffold2379-3969	snp23570-scaffold2379-194474	5	1_102511470	1_102704110	0.01082
snp23571-scaffold2379-225265	snp6990-scaffold1257-1178309	5	1_102734131	1_102996619	0.02384
snp6989-scaffold1257-1143579	snp6984-scaffold1257-887594	5	1_103032015	1_103288682	0.00131
snp6981-scaffold1257-734324	snp6977-scaffold1257-581704	5	1_103443466	1_103597193	0.00817
snp6975-scaffold1257-492684	snp6971-scaffold1257-339758	5	1_103686836	1_103840418	0.00753
snp6969-scaffold1257-224382	snp6965-scaffold1257-239	5	1_103949486	1_104174879	0.06186
snp46637-scaffold65-82482	snp46642-scaffold65-317002	5	1_104194587	1_104433935	0.00251
snp46643-scaffold65-346972	snp46649-scaffold65-565888	5	1_104464784	1_104689293	0.0067
snp46650-scaffold65-605003	snp46654-scaffold65-759307	5	1_104729579	1_104883367	0.00261
snp46655-scaffold65-824631	snp46659-scaffold65-980926	5	1_104949406	1_105104279	0.05318
snp46660-scaffold65-1021250	snp46664-scaffold65-1190831	5	1_105142293	1_105316122	0.01204
snp46668-scaffold65-1334803	snp46672-scaffold65-1476025	5	1_105460312	1_105603413	0.0137
snp46674-scaffold65-1559355	snp46678-scaffold65-1734425	5	1_105686917	1_105863983	0.00893
snp46681-scaffold65-1892737	snp46685-scaffold65-2083912	5	1_106022999	1_106215675	0.04144
snp46686-scaffold65-2131347	snp46691-scaffold65-2383588	5	1_106262965	1_106510449	0.01851
snp46698-scaffold65-2680572	snp46701-scaffold65-2815397	5	1_106810286	1_106944354	0.01394
snp46705-scaffold65-3007430	snp46709-scaffold65-3187160	5	1_107136658	1_107316338	0.04523
snp46712-scaffold65-3344210	snp46716-scaffold65-3473747	5	1_107473030	1_107602975	0.00307
snp46718-scaffold65-3586661	snp46722-scaffold65-3751176	5	1_107714492	1_107883410	0.03096
snp46724-scaffold65-3848464	snp58243-scaffold945-90384	5	1_107978889	1_108174596	0.00643
snp58249-scaffold945-310358	snp58253-scaffold945-531098	5	1_108393850	1_108616721	0.01502
snp58257-scaffold945-708714	snp58261-scaffold945-908837	5	1_108795931	1_108997025	0.00616
snp58263-scaffold945-1017242	Random2.2K-115	5	1_109106705	1_109338632	0.01629
snp58271-scaffold945-1355736	snp58277-scaffold945-1623787	5	1_109452264	1_109721132	0.00507
snp38089-scaffold4745-60834	snp25511-scaffold263-157820	5	1_109890327	1_110117679	0.0169
snp25514-scaffold263-339512	snp25518-scaffold263-526750	5	1_110302016	1_110489500	0.04235
snp25521-scaffold263-637067	snp25528-scaffold263-962158	5	1_110599971	1_110922640	0.10973
snp25531-scaffold263-1103994	snp25535-scaffold263-1276634	5	1_111063662	1_111237824	0.01167
snp25536-scaffold263-1305180	snp25543-scaffold263-1607356	5	1_111267033	1_111605789	0.02324
snp25544-scaffold263-1645564	snp25549-scaffold263-1845390	5	1_111643988	1_111855035	0.00326
snp25553-scaffold263-2003977	snp25557-scaffold263-2171095	5	1_112017210	1_112179032	0.01533
snp25558-scaffold263-2216915	snp25562-scaffold263-2371390	5	1_112225044	1_112379926	0.00304
snp25567-scaffold263-2633600	snp25571-scaffold263-2836358	5	1_112645538	1_112852198	0.0023
snp25576-scaffold263-3023993	snp25581-scaffold263-3254595	5	1_113040102	1_113270622	0.00524
snp25582-scaffold263-3287794	snp25588-scaffold263-3525739	5	1_113304084	1_113546508	0.01897
snp25591-scaffold263-3677260	snp23441-scaffold236-99482	5	1_113699599	1_113887304	0.00304
snp23443-scaffold236-205026	snp23447-scaffold236-348858	5	1_113992906	1_114136324	0.01714
snp23449-scaffold236-425257	snp402-scaffold1009-1511050	5	1_114212902	1_114336981	0.00639
snp400-scaffold1009-1403183	snp393-scaffold1009-1126682	5	1_114445151	1_114723104	0.00751
snp388-scaffold1009-917284	snp383-scaffold1009-659062	5	1_114933911	1_115192345	0.02529
snp377-scaffold1009-396425	snp372-scaffold1009-187446	5	1_115456614	1_115664752	0.01575
snp48009-scaffold679-113029	snp26955-scaffold285-1887635	5	1_115898747	1_116040333	0.02445
snp26952-scaffold285-1766110	snp26947-scaffold285-1602295	5	1_116165633	1_116331047	0.00227
snp26946-scaffold285-1551825	snp26940-scaffold285-1255991	5	1_116381966	1_116678181	0.01113
snp26937-scaffold285-1136716	snp26933-scaffold285-964876	5	1_116797191	1_116969120	0.01718
snp26926-scaffold285-596561	snp26921-scaffold285-401850	5	1_117338322	1_117533249	0.00586
snp26918-scaffold285-235651	snp27138-scaffold29-20030	5	1_117697041	1_117952805	0.02545
snp27141-scaffold29-140792	snp27145-scaffold29-293555	5	1_118072995	1_118225947	0.00687
snp27146-scaffold29-324615	snp27153-scaffold29-558408	5	1_118257096	1_118492153	0.00229
snp27154-scaffold29-599721	snp27159-scaffold29-777456	5	1_118534679	1_118712082	0.02069
snp27162-scaffold29-910007	snp27168-scaffold29-1129717	5	1_118845656	1_119069591	0.01453
snp27174-scaffold29-1399568	snp27180-scaffold29-1656262	5	1_119333356	1_119596928	0.0043
snp27186-scaffold29-1890086	snp27191-scaffold29-2096200	5	1_119832489	1_120042039	0.0292
snp27192-scaffold29-2131297	snp27197-scaffold29-2376173	5	1_120077695	1_120323597	0.00179
snp27198-scaffold29-2455981	snp27203-scaffold29-2670324	5	1_120405168	1_120619878	0.11489
snp27207-scaffold29-2823623	snp27211-scaffold29-3020379	5	1_120784516	1_120984438	0.00101
snp27212-scaffold29-3050133	snp27216-scaffold29-3193089	5	1_121014512	1_121158151	0.03097
snp27220-scaffold29-3392297	snp27226-scaffold29-3696750	5	1_121358705	1_121666874	0.06626
snp27229-scaffold29-3842364	snp27234-scaffold29-4046264	5	1_121812783	1_122016851	0.00594
snp27236-scaffold29-4142514	snp14651-scaffold1590-627609	5	1_122112797	1_122380371	0.01122
snp14646-scaffold1590-395177	snp14641-scaffold1590-195414	5	1_122623602	1_122822407	0.02809
snp14638-scaffold1590-66967	snp16952-scaffold177-981563	5	1_122952220	1_123173848	0.01204
snp16949-scaffold177-839160	snp16944-scaffold177-611386	5	1_123315079	1_123542876	0.00917
snp16941-scaffold177-482132	snp16936-scaffold177-242666	5	1_123673382	1_123915386	0.03146
snp16935-scaffold177-211831	snp16931-scaffold177-52434	5	1_123946108	1_124108131	0.02392
snp16930-scaffold177-22787	snp25851-scaffold266-3139329	5	1_124137808	1_124298595	0.0498
snp25847-scaffold266-2983378	snp25843-scaffold266-2827570	5	1_124455396	1_124611483	0.00923
GoatD01.010903	snp25839-scaffold266-2649633	5	1_124616291	1_124789007	0.00322
snp25838-scaffold266-2601542	snp25834-scaffold266-2468101	5	1_124836595	1_124971657	0.01343
snp25833-scaffold266-2435225	snp25829-scaffold266-2231440	5	1_125003697	1_125207289	0.0274
snp25826-scaffold266-2052947	snp25822-scaffold266-1877953	5	1_125386355	1_125561884	0.05824
snp25821-scaffold266-1819906	snp25816-scaffold266-1567167	5	1_125620409	1_125874006	0.02999
snp25810-scaffold266-1349310	snp25805-scaffold266-1104912	5	1_126091255	1_126336392	0.04873
snp25803-scaffold266-1007957	snp25798-scaffold266-779168	5	1_126434640	1_126660500	0.0079
snp25796-scaffold266-695146	snp25791-scaffold266-489651	5	1_126745796	1_126952028	0.05007
snp25786-scaffold266-281762	snp25782-scaffold266-75944	5	1_127159995	1_127364980	0.01243
GoatD01.039883_O	snp11824-scaffold1438-1173229	5	1_127385041	1_127558025	0.00493
snp11823-scaffold1438-1119951	snp11818-scaffold1438-929460	5	1_127610396	1_127802923	0.02124
snp11816-scaffold1438-846140	snp11811-scaffold1438-651720	5	1_127887216	1_128080007	0.05364
snp11805-scaffold1438-397609	snp11801-scaffold1438-223834	5	1_128332279	1_128506679	0.06199
snp11797-scaffold1438-56346	snp3461-scaffold1105-1941292	5	1_128676575	1_128881789	0.0138
snp3460-scaffold1105-1890074	snp3456-scaffold1105-1744337	5	1_128932771	1_129078685	0.00211
snp3453-scaffold1105-1602646	snp3448-scaffold1105-1420887	5	1_129220979	1_129402132	0.0374
snp3446-scaffold1105-1310031	snp3441-scaffold1105-1049240	5	1_129512966	1_129770913	0.00693
snp3435-scaffold1105-707911	snp3429-scaffold1105-399246	5	1_130113992	1_130422701	0.0041
snp3424-scaffold1105-153819	snp3420-scaffold1105-3964	5	1_130668188	1_130818247	0.00258
GoatD01.059663_O	snp23080-scaffold230-4177504	5	1_130823139	1_130999816	0.01816
snp23075-scaffold230-3957526	snp23071-scaffold230-3745316	5	1_131222828	1_131438712	0.01243
snp23063-scaffold230-3420857	snp23059-scaffold230-3215811	5	1_131763512	1_131970293	0.01257
snp23058-scaffold230-3167738	snp23053-scaffold230-2909821	5	1_132018470	1_132277390	0.28861
snp23052-scaffold230-2878016	snp23048-scaffold230-2686399	5	1_132309208	1_132501737	0.26496
snp23047-scaffold230-2646187	snp23042-scaffold230-2420811	5	1_132542375	1_132768890	0.00785
snp23041-scaffold230-2365199	snp23034-scaffold230-1987907	5	1_132825442	1_133202007	0.00077
snp23033-scaffold230-1935643	snp23029-scaffold230-1767134	5	1_133254186	1_133423420	0.00334
snp23027-scaffold230-1686346	snp23021-scaffold230-1453526	5	1_133504793	1_133737751	0.00357
snp23020-scaffold230-1421335	snp23015-scaffold230-1160925	5	1_133769875	1_134026984	0.04146
snp23011-scaffold230-957176	snp23007-scaffold230-764741	5	1_134228496	1_134419132	0.00689
snp23005-scaffold230-702633	snp23002-scaffold230-559452	5	1_134481510	1_134624235	0.04533
snp23001-scaffold230-498310	snp22994-scaffold230-178964	5	1_134684117	1_135005898	0.00993
snp22993-scaffold230-148488	snp22989-scaffold230-7004	5	1_135034718	1_135174495	0.00609
snp48964-scaffold699-887513	snp48958-scaffold699-627146	5	1_135255901	1_135519152	0.01994
snp48953-scaffold699-449731	snp48949-scaffold699-311686	5	1_135695117	1_135833985	0.02495
snp48945-scaffold699-162286	snp18377-scaffold1860-39554	5	1_135981948	1_136181524	0.01974
snp37478-scaffold458-160742	snp55184-scaffold848-520062	5	1_136380977	1_136574462	0.00497
snp55183-scaffold848-490381	snp55178-scaffold848-270798	5	1_136604119	1_136824715	0.02505
snp416-scaffold1010-135588	snp420-scaffold1010-312401	5	1_137232670	1_137405419	0.0218
snp421-scaffold1010-369191	snp425-scaffold1010-568318	5	1_137461470	1_137662082	0.01102
snp426-scaffold1010-644611	snp430-scaffold1010-836206	5	1_137738561	1_137931757	0.00136
snp432-scaffold1010-904648	snp53687-scaffold819-173940	5	1_138000817	1_138163195	0.00771
snp53688-scaffold819-227916	snp27911-scaffold2997-33150	5	1_138217396	1_138469529	0.01414
snp8576-scaffold1309-1459353	snp8572-scaffold1309-1258701	5	1_138519063	1_138701430	0.07857
snp8570-scaffold1309-1163175	snp8565-scaffold1309-871471	5	1_138797866	1_139092420	0.04469
snp8562-scaffold1309-679372	GoatD01.008855	5	1_139283581	1_139425875	0.01322
snp8556-scaffold1309-448181	snp8551-scaffold1309-199517	5	1_139515537	1_139765433	0.01562
snp8549-scaffold1309-118890	snp27437-scaffold292-1261810	5	1_139845521	1_139961892	0.01128
snp27432-scaffold292-1080555	snp27427-scaffold292-835526	5	1_140141842	1_140387562	0.00275
snp27426-scaffold292-787646	snp27422-scaffold292-625309	5	1_140434838	1_140596042	0.01652
snp27418-scaffold292-458070	snp27413-scaffold292-211151	5	1_140763357	1_141017992	0.00251
snp27411-scaffold292-143668	snp40270-scaffold514-63194	5	1_141087410	1_141294910	0.01605
snp40273-scaffold514-201070	snp40279-scaffold514-484175	5	1_141433682	1_141716330	0.03327
snp40284-scaffold514-681988	snp40289-scaffold514-908600	5	1_141905709	1_142132966	0.01423
snp40295-scaffold514-1162885	snp27920-scaffold3-108410	5	1_142385069	1_142548452	0.02638
snp27921-scaffold3-171909	snp27925-scaffold3-318567	5	1_142600261	1_142746200	0.00868
snp27926-scaffold3-369010	snp27931-scaffold3-582963	5	1_142796576	1_143008578	0.00811
snp27932-scaffold3-630981	snp27936-scaffold3-789490	5	1_143053173	1_143210901	0.01526
snp27938-scaffold3-901693	snp21324-scaffold2083-61262	5	1_143324182	1_143524189	0.01079
snp21326-scaffold2083-131533	snp21330-scaffold2083-287431	5	1_143592279	1_143749941	0.03319
Random2.2K-140	snp28924-scaffold3111-64377	5	1_143848171	1_144330717	0.01273
snp59166-scaffold971-86667	snp59170-scaffold971-266429	5	1_144513690	1_144694701	0.03451
snp59172-scaffold971-391612	snp59177-scaffold971-605242	5	1_144818903	1_145032410	0.00352
snp59178-scaffold971-654565	snp59182-scaffold971-817133	5	1_145081289	1_145239454	0.02554
snp59183-scaffold971-851038	snp59190-scaffold971-1252870	5	1_145273759	1_145685638	0.00165
snp59193-scaffold971-1407734	snp22401-scaffold2210-306723	5	1_145839443	1_146184948	0.00371
snp22403-scaffold2210-413903	snp22409-scaffold2210-677635	5	1_146294100	1_146561256	0.03768
snp36351-scaffold436-1810	snp36355-scaffold436-156590	5	1_146851572	1_147006487	0.00716
snp36357-scaffold436-246604	snp36364-scaffold436-515192	5	1_147097270	1_147365588	0.00467
snp36368-scaffold436-668166	snp6737-scaffold1244-1457031	5	1_147517992	1_147692948	0.02107
snp6734-scaffold1244-1316689	snp6730-scaffold1244-1127970	5	1_147834039	1_148022658	0.00381
snp6728-scaffold1244-1066832	snp6722-scaffold1244-804089	5	1_148083864	1_148352257	0.00842
snp6720-scaffold1244-744620	snp6714-scaffold1244-488229	5	1_148413501	1_148670021	0.0072
snp6711-scaffold1244-378422	snp6707-scaffold1244-192932	5	1_148780410	1_148966329	0.00135
snp6704-scaffold1244-70943	snp29560-scaffold320-1551782	5	1_149089077	1_149305587	0.00936
snp29558-scaffold320-1460748	snp29551-scaffold320-1183319	5	1_149396646	1_149672725	0.00321
snp29550-scaffold320-1151802	snp29546-scaffold320-1004575	5	1_149704230	1_149849592	0.00227
snp29541-scaffold320-818086	snp29538-scaffold320-680157	5	1_150037066	1_150175723	0.00948
snp29535-scaffold320-551776	snp29524-scaffold320-56809	5	1_150305283	1_150801933	0.00247
snp21980-scaffold2163-2126	snp21986-scaffold2163-225694	5	1_150859549	1_151081229	0.02284
snp21990-scaffold2163-371681	snp12150-scaffold145-767791	5	1_151239390	1_151473795	0.01379
snp12149-scaffold145-736257	snp12144-scaffold145-514213	5	1_151505265	1_151727335	0.01284
snp12143-scaffold145-464790	snp12137-scaffold145-226836	5	1_151776312	1_152017708	0.00406
snp12136-scaffold145-176477	1_152361551_AF-PAKI	5	1_152068247	1_152361551	0.02041
snp37577-scaffold46-3301826	snp37574-scaffold46-3183257	5	1_152393440	1_152512656	0.00957
snp37571-scaffold46-3053811	snp37567-scaffold46-2885884	5	1_152642766	1_152811692	0.00594
snp37561-scaffold46-2654173	snp37555-scaffold46-2405153	5	1_153040045	1_153290013	0.01288
snp37554-scaffold46-2356397	snp37547-scaffold46-2063635	5	1_153339072	1_153629960	0.03174
snp37545-scaffold46-1977693	snp37540-scaffold46-1819371	5	1_153716818	1_153874172	0.00306
snp37537-scaffold46-1650610	snp37533-scaffold46-1482274	5	1_154022794	1_154192252	0.01157
snp37528-scaffold46-1255662	snp37523-scaffold46-1071794	5	1_154420128	1_154605226	0.00466
snp37522-scaffold46-1033090	snp37518-scaffold46-848423	5	1_154645750	1_154830369	0.01051
snp37515-scaffold46-753252	snp37511-scaffold46-586312	5	1_154925648	1_155099731	0.03108
snp37507-scaffold46-408148	snp37503-scaffold46-218519	5	1_155275220	1_155464693	0.01728
1_155519634_RH-map	1_155662486_RH-map	5	1_155519634	1_155662486	0.0039
snp59781-scaffold993-56476	snp59785-scaffold993-219915	5	1_155741583	1_155904219	0.0055
snp59787-scaffold993-283108	snp59792-scaffold993-474327	5	1_155966732	1_156159567	0.00957
snp59793-scaffold993-504481	snp59799-scaffold993-788371	5	1_156190026	1_156475240	0.0294
snp59800-scaffold993-817253	snp59806-scaffold993-1057442	5	1_156503947	1_156745800	0.00113
snp59807-scaffold993-1087726	snp59812-scaffold993-1287181	5	1_156776150	1_156977663	0.01623
snp53423-scaffold809-66794	snp53429-scaffold809-318169	4	1_157050828	1_157299737	0.00661
snp56630-scaffold895-495870	snp56625-scaffold895-282341	5	2_51534	2_250290	0.03409
snp56621-scaffold895-81195	snp25939-scaffold2682-167899	5	2_450930	2_674028	0.00929
snp25940-scaffold2682-202826	snp17522-scaffold1811-403739	5	2_709406	2_876442	0.00044
snp17521-scaffold1811-372315	snp28319-scaffold3010-251084	5	2_906258	2_1180107	0.00247
snp28321-scaffold3010-324016	snp15935-scaffold1675-36509	5	2_1252615	2_1546389	0.01184
GoatD01.009963	snp1817-scaffold1050-185268	5	2_1656849	2_1836674	0.00976
snp1814-scaffold1050-79523	snp27445-scaffold2925-99889	5	2_1943318	2_2108792	0.00206
snp27450-scaffold2925-325792	snp22296-scaffold220-1047670	5	2_2330570	2_2566911	0.00231
snp22290-scaffold220-775680	snp22285-scaffold220-572694	5	2_2791684	2_2995352	0.01205
snp22284-scaffold220-539787	snp22277-scaffold220-263631	5	2_3027549	2_3299548	0.00284
snp22272-scaffold220-61665	snp1993-scaffold1059-140697	5	2_3501685	2_3701631	0.0021
snp1995-scaffold1059-254736	snp2000-scaffold1059-463386	5	2_3814218	2_4023897	0.00078
snp2003-scaffold1059-624652	snp2008-scaffold1059-835165	5	2_4161427	2_4373075	0.00333
snp2009-scaffold1059-876282	snp2013-scaffold1059-1064570	5	2_4414530	2_4602598	0.00057
snp2014-scaffold1059-1117282	snp2021-scaffold1059-1431982	5	2_4655005	2_4970733	0.00037
snp8357-scaffold130-4279064	snp8353-scaffold130-4097690	5	2_5033497	2_5214859	0.00317
2_5328081_AF-PAKI	snp8345-scaffold130-3802104	5	2_5328081	2_5505530	0.001
snp8344-scaffold130-3760794	snp8341-scaffold130-3636806	5	2_5547426	2_5669979	0.00386
snp8340-scaffold130-3589118	snp8333-scaffold130-3290596	5	2_5717470	2_6013043	0.00106
snp8331-scaffold130-3181045	snp8325-scaffold130-2860751	5	2_6122670	2_6443953	0.00024
snp8324-scaffold130-2821432	snp8319-scaffold130-2599770	5	2_6483527	2_6704939	0.00015
snp8318-scaffold130-2544343	snp8314-scaffold130-2382340	5	2_6760614	2_6922494	0.00496
snp8307-scaffold130-2088194	snp8303-scaffold130-1941331	5	2_7214762	2_7365505	0.01103
snp8302-scaffold130-1893956	snp8297-scaffold130-1692126	5	2_7412880	2_7615147	0.00132
snp8294-scaffold130-1550863	snp8290-scaffold130-1346916	5	2_7757419	2_7960797	0.00766
snp8286-scaffold130-1197736	snp8281-scaffold130-1029651	5	2_8109563	2_8279708	0.00587
snp8278-scaffold130-915026	snp8272-scaffold130-650571	5	2_8394435	2_8656873	0.0068
snp8270-scaffold130-579874	GoatD01.021443	5	2_8726791	2_8839041	0.0009
snp8266-scaffold130-434570	snp8260-scaffold130-183631	5	2_8873361	2_9124075	0.00255
snp8259-scaffold130-134826	snp47706-scaffold670-2336367	5	2_9172777	2_9310575	0.0248
snp47701-scaffold670-2136385	snp47697-scaffold670-1960487	5	2_9509950	2_9686517	0.08948
snp47695-scaffold670-1876943	snp47690-scaffold670-1695481	5	2_9769949	2_9952181	0.0039
snp47686-scaffold670-1499732	snp47681-scaffold670-1271342	5	2_10145818	2_10371129	0.00883
snp47677-scaffold670-1112485	snp47673-scaffold670-938339	5	2_10531540	2_10706455	0.0144
snp47672-scaffold670-897852	snp47668-scaffold670-735881	5	2_10747845	2_10908197	0.01283
snp47660-scaffold670-357000	snp47656-scaffold670-190371	5	2_11289600	2_11459478	0.0563
snp47652-scaffold670-6366	snp52177-scaffold772-1111744	5	2_11643751	2_11970621	0.01574
2_12045678_RH-map	snp52173-scaffold772-963036	5	2_12045678	2_12121259	0.04055
snp52170-scaffold772-850964	snp52166-scaffold772-708023	5	2_12232894	2_12375042	0.04723
snp52165-scaffold772-663972	snp52161-scaffold772-507138	5	2_12418787	2_12575052	0.00285
snp52157-scaffold772-339753	snp52153-scaffold772-200053	5	2_12743331	2_12882439	0.00583
snp52149-scaffold772-32388	snp57660-scaffold925-93780	5	2_13046973	2_13176269	0.00449
snp57663-scaffold925-206826	snp57667-scaffold925-396687	5	2_13287445	2_13476890	0.00424
snp57670-scaffold925-528718	snp57674-scaffold925-684747	5	2_13608388	2_13761778	0.00743
snp57675-scaffold925-717844	snp17745-scaffold1840-739003	5	2_13795103	2_14033123	0.01694
snp17744-scaffold1840-704398	snp17738-scaffold1840-448667	5	2_14067775	2_14323023	0.00113
snp17736-scaffold1840-328887	snp17731-scaffold1840-85661	5	2_14443331	2_14684639	0.00739
snp17730-scaffold1840-56776	snp2511-scaffold1071-129957	5	2_14712215	2_14902755	0.00298
snp2516-scaffold1071-376636	snp38584-scaffold4896-3624	5	2_15152105	2_15301515	0.00303
snp16003-scaffold1684-218995	snp15999-scaffold1684-40191	5	2_15354623	2_15535776	0.03263
snp15998-scaffold1684-9957	snp3622-scaffold1113-174867	5	2_15566111	2_15817125	0.0083
snp3623-scaffold1113-211185	snp3628-scaffold1113-460458	5	2_15853549	2_16103527	0.03933
snp3632-scaffold1113-599728	snp3636-scaffold1113-755381	5	2_16241712	2_16398480	0.01258
snp3638-scaffold1113-821166	snp3643-scaffold1113-1019430	5	2_16464989	2_16664622	0.00527
snp3644-scaffold1113-1072284	snp3649-scaffold1113-1245598	5	2_16717864	2_16890744	0.00214
snp3650-scaffold1113-1281732	snp26973-scaffold287-57218	5	2_16926822	2_17172975	0.00343
snp26975-scaffold287-131308	snp26980-scaffold287-347286	5	2_17246851	2_17462961	0.01663
snp26981-scaffold287-394723	snp26986-scaffold287-614836	5	2_17510269	2_17730585	0.00212
snp26987-scaffold287-650018	snp26996-scaffold287-955909	5	2_17766021	2_18072634	0.00935
snp26997-scaffold287-993495	snp27002-scaffold287-1218615	5	2_18110804	2_18332871	0.00058
snp27004-scaffold287-1285811	snp27009-scaffold287-1514653	5	2_18399806	2_18629313	0.0075
snp27015-scaffold287-1809085	snp27022-scaffold287-2110499	5	2_18922107	2_19225099	0.00815
snp27024-scaffold287-2194551	snp27033-scaffold287-2595691	5	2_19310019	2_19713818	0.05538
snp27036-scaffold287-2722095	snp7570-scaffold127-8200648	5	2_19834813	2_20146405	0.00547
snp7564-scaffold127-7931773	snp7558-scaffold127-7635925	5	2_20414760	2_20710088	0.04445
snp7554-scaffold127-7431519	snp7549-scaffold127-7239527	5	2_20915944	2_21109807	0.00573
snp7543-scaffold127-6967713	snp7538-scaffold127-6743317	5	2_21385335	2_21610311	0.0409
snp7537-scaffold127-6710614	snp7532-scaffold127-6499920	5	2_21642658	2_21848080	0.00864
snp7531-scaffold127-6438415	snp7526-scaffold127-6259709	5	2_21910044	2_22089011	0.00658
snp7520-scaffold127-6031408	snp7516-scaffold127-5903398	5	2_22317281	2_22446414	0.00411
snp7511-scaffold127-5709076	snp7506-scaffold127-5502083	5	2_22641981	2_22849605	0.00523
snp7505-scaffold127-5471027	snp7498-scaffold127-5172924	5	2_22880267	2_23177623	0.00671
snp7495-scaffold127-5081066	snp7491-scaffold127-4883594	5	2_23269545	2_23474109	0.00771
snp7489-scaffold127-4794447	snp7483-scaffold127-4507111	5	2_23563782	2_23854240	0.01834
snp7481-scaffold127-4403459	snp7476-scaffold127-4197008	5	2_23957954	2_24164329	0.00367
snp7471-scaffold127-3954476	snp7467-scaffold127-3764793	5	2_24418472	2_24610368	0.0103
snp7462-scaffold127-3534710	snp7458-scaffold127-3367747	5	2_24840986	2_25009382	0.0074
snp7455-scaffold127-3249297	snp7451-scaffold127-3060034	5	2_25126120	2_25316263	0.00783
snp7448-scaffold127-2958992	snp7443-scaffold127-2756199	5	2_25417629	2_25622049	0.01244
snp7440-scaffold127-2596836	snp7437-scaffold127-2482656	5	2_25780634	2_25893732	0.01755
snp7432-scaffold127-2279945	snp7426-scaffold127-2028753	5	2_26095746	2_26347511	0.01189
snp7425-scaffold127-1987634	snp7421-scaffold127-1803931	5	2_26386347	2_26569636	0.00622
snp7419-scaffold127-1742723	snp7414-scaffold127-1511717	5	2_26631497	2_26862142	0.00472
snp7413-scaffold127-1474774	snp7408-scaffold127-1272890	5	2_26899421	2_27102126	0.03134
snp7406-scaffold127-1207257	snp7402-scaffold127-1054244	5	2_27168418	2_27322496	0.00592
snp7400-scaffold127-987446	snp7395-scaffold127-736012	5	2_27390312	2_27643520	0.03178
snp7394-scaffold127-695561	snp7390-scaffold127-559864	5	2_27684644	2_27821153	0.00369
snp7387-scaffold127-419158	snp7381-scaffold127-126561	5	2_27960765	2_28255010	0.0339
snp31734-scaffold3533-420205	snp31729-scaffold3533-200393	5	2_28385735	2_28604766	0.01063
snp31726-scaffold3533-42281	snp11363-scaffold1410-606126	5	2_28763060	2_28931845	0.00684
snp11360-scaffold1410-465899	snp11355-scaffold1410-193848	5	2_29071340	2_29318975	0.01984
snp11352-scaffold1410-85271	snp10681-scaffold138-105465	5	2_29423755	2_29615314	0.01231
snp10683-scaffold138-190999	snp10690-scaffold138-465012	5	2_29701505	2_29975669	0.00991
snp10692-scaffold138-539645	snp10697-scaffold138-732987	5	2_30050446	2_30245936	0.00173
snp10700-scaffold138-876362	snp10704-scaffold138-1016344	5	2_30388933	2_30528841	0.00411
snp10705-scaffold138-1059784	snp10709-scaffold138-1231111	5	2_30572637	2_30744625	0.0004
snp10710-scaffold138-1261504	snp10714-scaffold138-1382399	5	2_30775849	2_30896276	0.00702
snp10716-scaffold138-1458251	2_31149945_AF-PAKI	5	2_30972743	2_31149945	0.00904
snp10723-scaffold138-1770089	snp10728-scaffold138-2013169	5	2_31283704	2_31527626	0.00044
snp10729-scaffold138-2064666	snp16986-scaffold1772-73137	5	2_31578519	2_31717890	0.00155
snp16991-scaffold1772-243970	snp16996-scaffold1772-450201	5	2_31887770	2_32096145	0.01196
snp33255-scaffold390-72516	snp33259-scaffold390-222009	5	2_32200687	2_32351650	0.00085
snp33261-scaffold390-334393	snp37656-scaffold464-164860	5	2_32464463	2_32649270	0.01226
snp37660-scaffold464-337986	snp37663-scaffold464-469483	5	2_32822864	2_32955586	0.00379
snp37664-scaffold464-511772	snp37668-scaffold464-670849	5	2_32998465	2_33156454	0.0283
snp37672-scaffold464-821651	snp37677-scaffold464-1038122	5	2_33307434	2_33526002	0.00737
snp37678-scaffold464-1081765	snp37682-scaffold464-1287599	5	2_33570051	2_33760715	0.00116
snp37684-scaffold464-1360451	snp37690-scaffold464-1667337	5	2_33835179	2_34143535	0.00951
snp37694-scaffold464-1844190	snp37700-scaffold464-2122428	5	2_34319474	2_34600804	0.00228
snp37702-scaffold464-2245631	snp37708-scaffold464-2480270	5	2_34724423	2_34959833	0.02041
snp37710-scaffold464-2548254	snp37713-scaffold464-2677123	5	2_35028221	2_35157157	0.00442
snp37716-scaffold464-2805581	snp37720-scaffold464-2937860	5	2_35287425	2_35420144	0.00701
snp37721-scaffold464-2977954	snp37726-scaffold464-3165479	5	2_35460234	2_35649222	0.00088
snp37727-scaffold464-3224557	snp37731-scaffold464-3361026	5	2_35708398	2_35845542	0.00851
snp37738-scaffold464-3630432	snp37745-scaffold464-3970814	5	2_36116543	2_36458709	0.00957
snp37749-scaffold464-4116017	snp37754-scaffold464-4347201	5	2_36603593	2_36837313	0.00902
snp37757-scaffold464-4523051	snp37761-scaffold464-4698864	5	2_37013178	2_37189532	0.00659
snp37765-scaffold464-4856841	snp37769-scaffold464-5027525	5	2_37345046	2_37514357	0.0027
snp37774-scaffold464-5252776	snp30889-scaffold341-141597	5	2_37740491	2_37959157	0.00095
snp30894-scaffold341-325744	snp30899-scaffold341-509930	5	2_38144188	2_38328251	0.00561
snp30904-scaffold341-742598	snp30908-scaffold341-886248	5	2_38561526	2_38705748	0.00885
snp30911-scaffold341-991872	snp30918-scaffold341-1305281	5	2_38812821	2_39128624	0.00633
snp30920-scaffold341-1411618	snp30926-scaffold341-1691312	5	2_39235925	2_39518077	0.002
snp30930-scaffold341-1869898	snp30934-scaffold341-2043625	5	2_39696384	2_39867478	0.00935
snp30937-scaffold341-2198456	snp30942-scaffold341-2404023	5	2_40022638	2_40228827	0.00288
snp30943-scaffold341-2460666	snp30948-scaffold341-2638947	5	2_40285259	2_40463650	0.00981
snp30949-scaffold341-2705041	snp30957-scaffold341-3069205	5	2_40529671	2_40893203	0.00687
snp45988-scaffold631-271326	snp45994-scaffold631-523372	5	2_41173494	2_41425178	0.01506
snp46000-scaffold631-796177	snp46006-scaffold631-1021304	5	2_41698550	2_41924277	0.00527
snp46008-scaffold631-1100694	snp46011-scaffold631-1293830	5	2_42003466	2_42200002	0.00543
snp46012-scaffold631-1326233	snp46017-scaffold631-1524940	5	2_42232375	2_42431441	0.00234
snp46020-scaffold631-1653683	snp46025-scaffold631-1847266	5	2_42561298	2_42758737	0.0377
snp46030-scaffold631-2044145	snp46036-scaffold631-2300868	5	2_42956774	2_43213335	0.00128
snp46037-scaffold631-2350502	snp46041-scaffold631-2522825	5	2_43263135	2_43435892	0.00506
snp46043-scaffold631-2611160	snp46050-scaffold631-2951043	5	2_43524628	2_43865712	0.01007
snp46051-scaffold631-3008855	snp46056-scaffold631-3187797	5	2_43923808	2_44105437	0.00615
snp40402-scaffold515-4412103	snp40396-scaffold515-4181615	5	2_44318131	2_44549056	0.01995
snp40392-scaffold515-4009362	snp40386-scaffold515-3750712	5	2_44720288	2_44980690	0.00087
snp40383-scaffold515-3642953	snp40376-scaffold515-3392747	5	2_45089031	2_45340052	0.00403
snp40375-scaffold515-3360665	snp40370-scaffold515-3145951	5	2_45372685	2_45588278	0.00177
snp40366-scaffold515-2975357	snp40357-scaffold515-2632872	5	2_45759214	2_46115411	0.00513
snp40353-scaffold515-2454956	snp40349-scaffold515-2196416	5	2_46295556	2_46554551	0.00725
snp40345-scaffold515-2062829	snp40339-scaffold515-1798976	5	2_46688231	2_46951347	0.0113
snp40336-scaffold515-1649445	snp40332-scaffold515-1494216	5	2_47101160	2_47256764	0.01551
snp40326-scaffold515-1202218	snp40320-scaffold515-943188	5	2_47550145	2_47810857	0.01583
snp40317-scaffold515-826661	snp40313-scaffold515-633360	5	2_47926410	2_48121013	0.00359
snp40307-scaffold515-370201	snp40302-scaffold515-156597	5	2_48384610	2_48599600	0.00684
snp40300-scaffold515-47434	snp53694-scaffold82-144160	5	2_48714578	2_48909742	0.01316
snp53695-scaffold82-196005	snp53699-scaffold82-357819	5	2_48962165	2_49124528	0.00037
snp53700-scaffold82-413063	snp53703-scaffold82-531765	5	2_49178247	2_49298424	0.00288
snp53707-scaffold82-686948	snp53712-scaffold82-905523	5	2_49454586	2_49674400	0.02083
snp53714-scaffold82-988691	snp53720-scaffold82-1253250	5	2_49758283	2_50020983	0.00279
snp53723-scaffold82-1382439	snp53730-scaffold82-1713008	5	2_50150342	2_50480326	0.01622
snp53731-scaffold82-1741888	snp53735-scaffold82-1914720	5	2_50509206	2_50682994	0.00343
snp53736-scaffold82-1962746	snp53741-scaffold82-2164499	5	2_50730732	2_50932050	0.0057
snp53746-scaffold82-2396815	snp53753-scaffold82-2662945	5	2_51165564	2_51437701	0.00553
snp53755-scaffold82-2745615	snp53759-scaffold82-2933750	5	2_51521378	2_51709385	0.0031
snp53764-scaffold82-3125732	snp53771-scaffold82-3456402	5	2_51900162	2_52234338	0.01081
snp53777-scaffold82-3711251	snp53784-scaffold82-4010721	5	2_52492623	2_52797791	0.00894
snp53789-scaffold82-4205823	snp53797-scaffold82-4578520	5	2_53000462	2_53375946	0.00253
snp53800-scaffold82-4699792	snp53807-scaffold82-5030802	5	2_53497947	2_53833344	0.00991
snp53811-scaffold82-5231182	snp53814-scaffold82-5371792	5	2_54034947	2_54175531	0.0019
snp53818-scaffold82-5514424	snp53829-scaffold82-6072816	5	2_54319222	2_54885900	0.02546
snp53835-scaffold82-6286921	snp53840-scaffold82-6509756	5	2_55105932	2_55329383	0.0067
snp53844-scaffold82-6658628	snp53852-scaffold82-7001007	5	2_55474924	2_55819134	0.00224
snp53853-scaffold82-7032006	snp53860-scaffold82-7358955	5	2_55850416	2_56178372	0.0027
snp53862-scaffold82-7444487	snp53867-scaffold82-7642345	5	2_56264300	2_56464269	0.00478
snp53868-scaffold82-7675325	snp53874-scaffold82-7984150	5	2_56497170	2_56804227	0.0088
snp53876-scaffold82-8078923	snp53880-scaffold82-8257653	5	2_56899901	2_57080219	0.00131
snp53882-scaffold82-8318940	snp53889-scaffold82-8558301	5	2_57142128	2_57382166	0.01101
snp53891-scaffold82-8627656	snp53899-scaffold82-8960724	5	2_57451936	2_57790959	0.01774
snp53903-scaffold82-9117699	snp53908-scaffold82-9358122	5	2_57949384	2_58193182	0.00612
snp53911-scaffold82-9476061	snp10183-scaffold1365-543422	5	2_58313482	2_58591736	0.002
snp10180-scaffold1365-438888	snp10176-scaffold1365-273865	5	2_58697080	2_58866517	0.0157
snp10175-scaffold1365-230197	snp10171-scaffold1365-44686	5	2_58910051	2_59097291	0.00092
snp10170-scaffold1365-163	snp12724-scaffold1489-441799	5	2_59141544	2_59272708	0.00417
snp12723-scaffold1489-359636	snp12717-scaffold1489-164913	5	2_59355109	2_59551834	0.00671
snp5750-scaffold1200-1150845	snp5746-scaffold1200-958605	5	2_59732329	2_59925675	0.00501
snp5745-scaffold1200-926054	snp5736-scaffold1200-579585	5	2_59957813	2_60307101	0.00364
snp5726-scaffold1200-178160	snp50992-scaffold739-4324077	5	2_60706615	2_60972832	0.00931
snp50988-scaffold739-4164577	snp50983-scaffold739-3917424	5	2_61132999	2_61381941	0.00978
snp50980-scaffold739-3796596	snp50976-scaffold739-3641994	5	2_61500541	2_61653519	0.00785
snp50975-scaffold739-3608776	snp50969-scaffold739-3390691	5	2_61686696	2_61906773	0.01177
snp50968-scaffold739-3359816	snp50963-scaffold739-3167248	5	2_61937811	2_62131096	0.03896
snp50961-scaffold739-3081530	snp50955-scaffold739-2803010	5	2_62214684	2_62495384	0.04401
snp50950-scaffold739-2604656	snp50946-scaffold739-2415925	5	2_62695143	2_62886830	0.00853
snp50945-scaffold739-2375649	snp50940-scaffold739-2175342	5	2_62927005	2_63127711	0.02733
snp50938-scaffold739-2068024	snp50935-scaffold739-1974995	5	2_63235752	2_63328166	0.01216
snp50931-scaffold739-1811275	snp50925-scaffold739-1556203	5	2_63488287	2_63742595	0.00664
snp50924-scaffold739-1497154	snp50920-scaffold739-1312142	5	2_63802470	2_63983334	0.00734
snp50919-scaffold739-1283292	snp50913-scaffold739-891598	5	2_64011775	2_64402682	0.02537
snp50905-scaffold739-468435	snp50901-scaffold739-265042	5	2_64824467	2_65029503	0.00783
snp50900-scaffold739-209048	snp7009-scaffold1259-67792	5	2_65085810	2_65377471	0.01092
snp7010-scaffold1259-102611	snp7013-scaffold1259-258397	5	2_65412105	2_65568639	0.01189
snp7016-scaffold1259-378250	snp7021-scaffold1259-567154	5	2_65688851	2_65879215	0.00689
snp7022-scaffold1259-626866	snp2190-scaffold1067-96270	5	2_65939605	2_66111043	0.00304
snp2196-scaffold1067-326039	snp2201-scaffold1067-525479	5	2_66343010	2_66542383	0.00106
snp2206-scaffold1067-720051	Random2.2K-209	5	2_66738708	2_66977348	0.00264
snp5777-scaffold1203-687366	snp5772-scaffold1203-488300	5	2_66989113	2_67188121	0.00252
snp5769-scaffold1203-298800	snp5762-scaffold1203-27161	5	2_67379951	2_67654392	0.00853
snp23431-scaffold2357-10804	snp33484-scaffold393-157671	5	2_67698125	2_67963376	0.0094
snp33487-scaffold393-259518	snp33492-scaffold393-464503	5	2_68068705	2_68272364	0.00436
snp33496-scaffold393-665854	snp33500-scaffold393-832462	5	2_68469281	2_68636115	0.01215
snp33503-scaffold393-977137	snp33507-scaffold393-1177677	5	2_68780003	2_68983592	0.00823
snp33514-scaffold393-1515968	snp28934-scaffold312-7329	5	2_69326768	2_69487994	0.0038
snp28939-scaffold312-197534	snp28943-scaffold312-358521	5	2_69678133	2_69872867	0.01158
snp28944-scaffold312-392477	snp28950-scaffold312-639934	5	2_69904026	2_70144175	0.00333
snp28952-scaffold312-737678	snp28955-scaffold312-866248	5	2_70243743	2_70373403	0.02518
snp28957-scaffold312-926331	snp28962-scaffold312-1111462	5	2_70433740	2_70633353	0.00981
snp28968-scaffold312-1345524	snp28974-scaffold312-1577017	5	2_70869028	2_71101173	0.00262
snp28976-scaffold312-1663436	snp28981-scaffold312-1854320	5	2_71188590	2_71377086	0.0017
snp28984-scaffold312-1960331	snp28988-scaffold312-2144500	5	2_71483844	2_71667364	0.00386
snp28990-scaffold312-2224688	snp28994-scaffold312-2376630	5	2_71747890	2_71898393	0.00722
snp28999-scaffold312-2579972	snp29005-scaffold312-2810113	5	2_72099365	2_72330619	0.00235
snp29007-scaffold312-2879377	snp29011-scaffold312-3058404	5	2_72400241	2_72580063	0.01222
snp29012-scaffold312-3089995	snp29018-scaffold312-3338665	5	2_72612512	2_72862670	0.02862
snp29022-scaffold312-3534368	snp29027-scaffold312-3727243	5	2_73060217	2_73251606	0.00537
snp29031-scaffold312-3869145	snp29034-scaffold312-3981440	5	2_73392957	2_73505509	0.00155
snp29037-scaffold312-4112795	snp29041-scaffold312-4274807	5	2_73635031	2_73797458	0.00399
snp29042-scaffold312-4303713	snp29050-scaffold312-4606503	5	2_73826139	2_74130609	0.00524
snp29051-scaffold312-4650052	snp29055-scaffold312-4832271	5	2_74174246	2_74358892	0.01452
snp29058-scaffold312-4935525	snp29063-scaffold312-5145948	5	2_74463016	2_74673435	0.00266
snp29067-scaffold312-5293292	snp29077-scaffold312-5717677	5	2_74820096	2_75242067	0.00712
snp29084-scaffold312-5979505	snp29089-scaffold312-6191888	5	2_75506956	2_75718572	0.00292
snp29092-scaffold312-6335328	snp29100-scaffold312-6657887	5	2_75862260	2_76184991	0.00112
snp29103-scaffold312-6788114	snp29108-scaffold312-6942160	5	2_76315899	2_76471665	0.0008
snp29110-scaffold312-7006367	snp29116-scaffold312-7258370	5	2_76534098	2_76784357	0.00221
snp29125-scaffold312-7589101	snp29129-scaffold312-7729435	5	2_77114472	2_77255473	0.00409
snp29134-scaffold312-7935527	snp51388-scaffold752-48438	5	2_77464180	2_77595035	0.00224
snp51389-scaffold752-95798	snp51397-scaffold752-422159	5	2_77642573	2_77968109	0.00416
snp51401-scaffold752-574734	snp51405-scaffold752-746380	5	2_78121068	2_78294380	0.01511
snp51406-scaffold752-777609	snp51413-scaffold752-1124725	5	2_78325684	2_78676239	0.00217
snp51414-scaffold752-1162883	snp57610-scaffold923-35991	5	2_78714809	2_79275525	0.01234
snp57612-scaffold923-112732	snp57617-scaffold923-343663	5	2_79352699	2_79584150	0.00286
snp57618-scaffold923-383108	snp57623-scaffold923-563711	5	2_79623520	2_79804576	0.0147
snp57629-scaffold923-844335	snp57633-scaffold923-1004245	5	2_80086225	2_80249583	0.00637
snp57639-scaffold923-1238663	snp57645-scaffold923-1458015	5	2_80485095	2_80706117	0.00325
snp57649-scaffold923-1613350	snp57652-scaffold923-1754168	5	2_80860914	2_81004029	0.03288
snp6912-scaffold1252-128705	snp6917-scaffold1252-320819	5	2_81159155	2_81351117	0.01019
snp6919-scaffold1252-402562	snp6923-scaffold1252-564858	5	2_81433336	2_81596581	0.00258
snp6927-scaffold1252-726339	snp6931-scaffold1252-900477	5	2_81758826	2_81934232	0.00304
snp6936-scaffold1252-1139021	snp45149-scaffold614-7446258	5	2_82163173	2_82549904	0.00225
snp45148-scaffold614-7405211	snp45143-scaffold614-7180927	5	2_82590752	2_82816920	0.01482
snp45142-scaffold614-7144936	snp45138-scaffold614-6987637	5	2_82851762	2_83009690	0.00243
snp45135-scaffold614-6847347	snp45130-scaffold614-6593902	5	2_83150403	2_83404148	0.00406
snp45128-scaffold614-6524265	snp45124-scaffold614-6336629	5	2_83474726	2_83663025	0.01115
snp45123-scaffold614-6303045	snp45117-scaffold614-6042731	5	2_83696977	2_83959937	0.00075
2_84157714_AF-PAKI	snp45109-scaffold614-5647948	5	2_84157714	2_84351553	0.00868
snp45107-scaffold614-5528728	GoatD01.051325	5	2_84471749	2_84633681	0.00643
snp45099-scaffold614-5199119	snp45095-scaffold614-5046849	5	2_84805046	2_84958168	0.00694
snp45090-scaffold614-4859073	snp45084-scaffold614-4579714	5	2_85146308	2_85427224	0.0427
snp45082-scaffold614-4517925	snp45077-scaffold614-4327593	5	2_85488590	2_85678679	0.0082
snp45076-scaffold614-4276702	snp45072-scaffold614-4063456	5	2_85730023	2_85939487	0.0021
snp45071-scaffold614-4028337	snp45064-scaffold614-3751209	5	2_85975024	2_86255319	0.00359
snp45063-scaffold614-3694998	snp45058-scaffold614-3501713	5	2_86311180	2_86505299	0.00661
snp45054-scaffold614-3367030	snp45050-scaffold614-3243124	5	2_86639686	2_86765750	0.00885
snp45046-scaffold614-3064951	snp45041-scaffold614-2819721	5	2_86944782	2_87193106	0.00354
snp45038-scaffold614-2614891	snp45033-scaffold614-2335522	5	2_87397241	2_87675465	0.00331
snp45030-scaffold614-2223896	snp45025-scaffold614-1981298	5	2_87787710	2_88029308	0.013
snp45021-scaffold614-1770111	snp45015-scaffold614-1480545	5	2_88241914	2_88465944	0.00978
snp45012-scaffold614-1375304	snp45008-scaffold614-1225738	5	2_88570994	2_88719911	0.00473
snp45004-scaffold614-1069426	snp45000-scaffold614-912646	5	2_88877558	2_89030877	0.00372
snp44999-scaffold614-881280	snp44995-scaffold614-677216	5	2_89062338	2_89267646	0.01032
snp44991-scaffold614-522740	snp44986-scaffold614-306938	5	2_89423023	2_89639217	0.00689
snp44980-scaffold614-16023	snp35904-scaffold430-7572401	5	2_89934967	2_90093207	0.00881
snp35902-scaffold430-7482662	snp35897-scaffold430-7296022	5	2_90182903	2_90370453	0.01567
snp35896-scaffold430-7251327	snp35892-scaffold430-7092749	5	2_90415243	2_90572822	0.00281
snp35886-scaffold430-6844810	snp35881-scaffold430-6630292	5	2_90820760	2_91037521	0.01002
snp35878-scaffold430-6471143	snp35874-scaffold430-6275486	5	2_91198462	2_91394032	0.03058
snp35873-scaffold430-6235375	snp35867-scaffold430-5935488	5	2_91433082	2_91733250	0.00308
2_91794233_AF-PAKI	snp35862-scaffold430-5728052	5	2_91794233	2_91941739	0.02135
snp35861-scaffold430-5691392	snp35857-scaffold430-5489695	5	2_91978396	2_92188113	0.01029
snp35856-scaffold430-5440797	snp35852-scaffold430-5267298	5	2_92237240	2_92410652	0.00214
snp35846-scaffold430-5021571	snp35841-scaffold430-4825730	5	2_92655987	2_92853420	0.04416
snp35839-scaffold430-4758081	snp35834-scaffold430-4585736	5	2_92919766	2_93089728	0.02861
snp35830-scaffold430-4417186	snp35826-scaffold430-4233822	5	2_93259671	2_93443554	0.01844
snp35825-scaffold430-4193720	snp35821-scaffold430-3971892	5	2_93483750	2_93706738	0.0049
snp35820-scaffold430-3923062	snp35815-scaffold430-3716041	5	2_93756828	2_93964958	0.01209
snp35809-scaffold430-3434495	snp35805-scaffold430-3255626	5	2_94245581	2_94424997	0.05316
snp35804-scaffold430-3225225	snp35799-scaffold430-3010603	5	2_94455800	2_94683791	0.00657
snp35795-scaffold430-2863394	snp35790-scaffold430-2682949	5	2_94831940	2_95014476	0.00619
snp35783-scaffold430-2393093	Random2.2K-242	5	2_95283743	2_95465983	0.00686
snp35777-scaffold430-2145648	snp35773-scaffold430-1932553	5	2_95531913	2_95746474	0.00754
snp35770-scaffold430-1803784	snp35766-scaffold430-1666981	5	2_95875195	2_96012797	0.01209
snp35762-scaffold430-1507854	snp35758-scaffold430-1381482	5	2_96174706	2_96301415	0.01727
snp35757-scaffold430-1349898	snp35753-scaffold430-1174053	5	2_96332945	2_96510054	0.00311
snp35752-scaffold430-1143827	snp35747-scaffold430-913331	5	2_96541734	2_96773222	0.00234
snp35746-scaffold430-882991	snp35742-scaffold430-756367	5	2_96803667	2_96931211	0.00078
snp35741-scaffold430-705600	snp35738-scaffold430-598713	5	2_96981949	2_97089483	0.00189
snp35737-scaffold430-565936	snp35733-scaffold430-401072	5	2_97122218	2_97293948	0.00337
snp35732-scaffold430-358954	snp35728-scaffold430-140557	5	2_97336286	2_97555856	0.01753
snp35726-scaffold430-51188	snp20550-scaffold202-8009038	5	2_97646041	2_97794532	0.00819
snp20545-scaffold202-7746458	snp20539-scaffold202-7481969	5	2_98059129	2_98325130	0.00796
snp20534-scaffold202-7260962	snp20530-scaffold202-7105137	5	2_98546727	2_98703367	0.00566
snp20527-scaffold202-6988318	snp20522-scaffold202-6797855	5	2_98820992	2_99012202	0.03869
snp20519-scaffold202-6681728	snp20515-scaffold202-6514035	5	2_99126765	2_99294795	0.00252
snp20512-scaffold202-6363240	snp20508-scaffold202-6192429	5	2_99445837	2_99614930	0.06386
snp20506-scaffold202-6129051	snp20500-scaffold202-5836456	5	2_99676334	2_99966960	0.00783
snp20499-scaffold202-5801847	snp20495-scaffold202-5660539	5	2_100001684	2_100142592	0.03206
snp20491-scaffold202-5505660	snp20487-scaffold202-5324352	5	2_100297701	2_100480795	0.00889
snp20486-scaffold202-5283051	snp20481-scaffold202-5042960	5	2_100522464	2_100763616	0.00411
snp20478-scaffold202-4911260	snp20473-scaffold202-4686250	5	2_100896884	2_101124263	0.00118
snp20470-scaffold202-4569400	snp20466-scaffold202-4403142	5	2_101241639	2_101407580	0.00167
snp20462-scaffold202-4232927	snp20458-scaffold202-4049754	5	2_101578608	2_101762205	0.00282
snp20455-scaffold202-3884814	snp20451-scaffold202-3718891	5	2_101928187	2_102093838	0.00988
snp20449-scaffold202-3644844	snp20445-scaffold202-3480186	5	2_102167399	2_102333094	0.01777
snp20441-scaffold202-3301986	snp20437-scaffold202-3113894	5	2_102512882	2_102701624	0.00926
snp20432-scaffold202-2873825	snp20428-scaffold202-2658565	5	2_102949909	2_103165917	0.01215
snp20426-scaffold202-2570766	snp20421-scaffold202-2387920	5	2_103253948	2_103437938	0.00359
snp20415-scaffold202-2124542	snp20409-scaffold202-1860826	5	2_103706954	2_103970833	0.03455
snp20407-scaffold202-1767316	snp20399-scaffold202-1421746	5	2_104065937	2_104415201	0.03083
snp20394-scaffold202-1207369	snp20390-scaffold202-1052256	5	2_104629496	2_104784167	0.00917
snp20384-scaffold202-814331	snp20380-scaffold202-647155	5	2_105023660	2_105190080	0.02956
snp20377-scaffold202-540677	snp20371-scaffold202-307051	5	2_105296587	2_105530523	0.00215
snp20370-scaffold202-255496	snp20365-scaffold202-58130	5	2_105579556	2_105789735	0.00043
snp20364-scaffold202-12575	snp28309-scaffold301-3441578	5	2_105834834	2_105985158	0.0109
snp28303-scaffold301-3169812	snp28298-scaffold301-2965201	5	2_106256975	2_106461674	0.00342
snp28295-scaffold301-2844944	snp28291-scaffold301-2686568	5	2_106582843	2_106733947	0.00598
snp28285-scaffold301-2336252	snp28281-scaffold301-2200261	5	2_107088777	2_107226601	0.0193
snp28279-scaffold301-2125545	snp28275-scaffold301-1967302	5	2_107301198	2_107460103	0.0157
Random2.2K-257	snp28267-scaffold301-1618884	5	2_107647683	2_107809338	0.00579
snp28265-scaffold301-1552626	snp28261-scaffold301-1409858	5	2_107876198	2_108019331	0.00249
snp28258-scaffold301-1288893	snp28254-scaffold301-1108076	5	2_108140602	2_108321831	0.00335
snp28253-scaffold301-1072377	snp28248-scaffold301-891529	5	2_108358429	2_108539916	0.0061
snp28247-scaffold301-858970	snp28243-scaffold301-623687	5	2_108572819	2_108809347	0.02274
snp28242-scaffold301-581483	snp28235-scaffold301-326387	5	2_108851469	2_109107749	0.00099
snp28234-scaffold301-280313	snp28230-scaffold301-122132	5	2_109153361	2_109312198	0.02475
snp28228-scaffold301-55441	snp33233-scaffold39-101822	5	2_109378804	2_109538325	0.04654
snp33236-scaffold39-272055	snp33240-scaffold39-457568	5	2_109709093	2_109896294	0.00395
snp33245-scaffold39-686400	snp33248-scaffold39-836421	5	2_110125645	2_110276338	0.00091
snp33253-scaffold39-1061865	snp18639-scaffold1882-183259	5	2_110504424	2_110696724	0.00045
snp18645-scaffold1882-507352	snp18650-scaffold1882-699802	5	2_111022333	2_111211281	0.00433
snp18654-scaffold1882-867489	snp57710-scaffold928-355884	5	2_111371307	2_111537915	0.00089
snp29704-scaffold3212-342604	snp29696-scaffold3212-1004	5	2_111929443	2_112270835	0.04296
snp26532-scaffold2760-2863	snp9353-scaffold1341-6028	5	2_112274662	2_112389314	0.00471
snp9356-scaffold1341-124876	snp9360-scaffold1341-294324	5	2_112508579	2_112678034	0.04821
2_112752513_AF-PAKI	snp9366-scaffold1341-524167	5	2_112752513	2_112908119	0.02175
snp9373-scaffold1341-816464	snp9379-scaffold1341-1064410	5	2_113202022	2_113457148	0.01848
snp9383-scaffold1341-1247741	snp9387-scaffold1341-1464780	5	2_113640964	2_113859367	0.0411
snp9388-scaffold1341-1495349	snp9392-scaffold1341-1668834	5	2_113889645	2_114059505	0.00045
snp9395-scaffold1341-1793775	snp9400-scaffold1341-2055199	5	2_114184193	2_114445522	0.02892
GoatD01.059005	snp9407-scaffold1341-2369949	5	2_114603951	2_114760586	0.0057
snp9409-scaffold1341-2457033	snp9414-scaffold1341-2657365	5	2_114847930	2_115050192	0.01887
snp9415-scaffold1341-2690063	snp9421-scaffold1341-2917991	5	2_115082740	2_115311902	0.00024
snp9422-scaffold1341-2949531	snp9426-scaffold1341-3165939	5	2_115344023	2_115562519	0.00407
2_115739013_AF-PAKI	snp9434-scaffold1341-3503303	5	2_115739013	2_115901609	0.03396
snp9435-scaffold1341-3547022	snp9441-scaffold1341-3781527	5	2_115945347	2_116177800	0.00308
snp9444-scaffold1341-3883028	snp9448-scaffold1341-4096553	5	2_116280966	2_116497235	0.0335
snp9449-scaffold1341-4125806	snp9453-scaffold1341-4275285	5	2_116526246	2_116676692	0.12059
snp9454-scaffold1341-4336646	snp9458-scaffold1341-4503886	5	2_116736007	2_116902752	0.00199
snp9459-scaffold1341-4538164	GoatD01.037908	5	2_116937231	2_117067105	0.00849
snp9464-scaffold1341-4775090	snp19171-scaffold1928-131263	5	2_117174374	2_117335396	0.02338
snp19173-scaffold1928-208549	snp27455-scaffold2926-140104	5	2_117410718	2_117620627	0.03525
snp27453-scaffold2926-28474	snp6741-scaffold1245-114195	5	2_117729264	2_117876444	0.01135
snp6744-scaffold1245-231353	snp6748-scaffold1245-403359	5	2_117993569	2_118163607	0.0125
snp6753-scaffold1245-572865	snp6757-scaffold1245-725594	5	2_118333891	2_118487659	0.01524
snp6758-scaffold1245-760010	snp6764-scaffold1245-1023071	5	2_118522296	2_118785699	0.00154
snp6767-scaffold1245-1143582	snp6770-scaffold1245-1274251	5	2_118907890	2_119038965	0.00709
snp20664-scaffold2035-88221	snp20668-scaffold2035-285084	5	2_119190328	2_119388571	0.01623
snp20669-scaffold2035-331330	snp38235-scaffold480-1580119	5	2_119435049	2_119674072	0.00336
snp38233-scaffold480-1490031	snp38228-scaffold480-1232656	5	2_119765322	2_120027050	0.04429
snp38227-scaffold480-1203498	snp38222-scaffold480-946995	5	2_120056888	2_120313096	0.02552
snp38216-scaffold480-718129	snp38211-scaffold480-502523	5	2_120544313	2_120760917	0.04427
2_120834877_AF-PAKI	snp38205-scaffold480-255816	5	2_120834877	2_121009124	0.02426
snp38201-scaffold480-72618	snp35212-scaffold422-125066	5	2_121194945	2_121393848	0.01108
snp35219-scaffold422-459669	snp35223-scaffold422-595223	5	2_121731857	2_121867744	0.01696
snp35228-scaffold422-795602	Random2.2K-269	5	2_122070058	2_122303331	0.01092
snp35234-scaffold422-1062660	snp35238-scaffold422-1198100	5	2_122339862	2_122475008	0.00099
snp35240-scaffold422-1262753	snp35244-scaffold422-1419866	5	2_122540040	2_122698394	0.01268
snp35246-scaffold422-1507401	snp35252-scaffold422-1717088	5	2_122786230	2_122996917	0.01082
snp35257-scaffold422-1922267	snp35261-scaffold422-2120885	5	2_123203232	2_123403908	0.01319
snp35262-scaffold422-2155047	snp35266-scaffold422-2301562	5	2_123437327	2_123585520	0.00555
snp35269-scaffold422-2407176	snp35273-scaffold422-2566853	5	2_123690593	2_123850676	0.00087
snp35275-scaffold422-2686491	snp18947-scaffold1909-11495	5	2_123971307	2_124129066	0.00528
snp18951-scaffold1909-154539	snp18955-scaffold1909-332100	5	2_124274340	2_124456523	0.0017
snp38154-scaffold477-854566	snp38149-scaffold477-643188	5	2_124460462	2_124669062	0.00106
snp38148-scaffold477-592558	snp38144-scaffold477-437142	5	2_124720482	2_124876410	0.01117
snp38143-scaffold477-392218	snp38139-scaffold477-249384	5	2_124923022	2_125067794	0.00224
snp38138-scaffold477-209252	snp38134-scaffold477-23223	5	2_125108100	2_125295495	0.00048
snp40998-scaffold5284-15885	snp37776-scaffold465-10233	5	2_125328885	2_125729688	0.01017
snp20623-scaffold203-590833	snp20619-scaffold203-460571	5	2_125826093	2_125960704	0.00251
snp20617-scaffold203-375359	snp20612-scaffold203-151951	5	2_126046961	2_126272265	0.01596
snp32303-scaffold367-78187	snp32307-scaffold367-263826	5	2_126513704	2_126701201	0.00337
snp32308-scaffold367-293109	snp32312-scaffold367-431229	5	2_126730371	2_126869525	0.01947
snp32318-scaffold367-665191	snp32323-scaffold367-872604	5	2_127102303	2_127313560	0.01687
snp32328-scaffold367-1060638	snp32332-scaffold367-1276871	5	2_127504003	2_127719723	0.0007
snp32334-scaffold367-1377818	snp32340-scaffold367-1595484	5	2_127821438	2_128041937	0.02141
snp32343-scaffold367-1710972	snp32347-scaffold367-1881776	5	2_128150167	2_128322932	0.00396
snp32353-scaffold367-2113572	snp32356-scaffold367-2262854	5	2_128552956	2_128704135	0.01408
snp30384-scaffold3341-1197	snp12477-scaffold1478-626	5	2_128901152	2_129090917	0.00094
GoatD01.059919	snp12481-scaffold1478-171909	5	2_129115753	2_129261508	0.00561
snp12482-scaffold1478-205528	snp14395-scaffold1572-4025	5	2_129294879	2_129556696	0.00103
snp14396-scaffold1572-56639	snp14400-scaffold1572-217934	5	2_129609623	2_129770781	0.0153
snp14401-scaffold1572-247282	snp14405-scaffold1572-446837	5	2_129800081	2_130002813	0.00441
snp14409-scaffold1572-653150	snp38176-scaffold479-94944	5	2_130220175	2_130359220	0.00756
snp40697-scaffold520-100504	snp40701-scaffold520-288891	5	2_130472249	2_130659415	0.00142
snp20928-scaffold2050-337774	snp19057-scaffold1914-6163	5	2_131010655	2_131155931	0.00278
2_131215364_AF-PAKI	snp6596-scaffold1235-396105	5	2_131215364	2_131330554	0.01138
snp6593-scaffold1235-295975	snp6589-scaffold1235-105689	5	2_131430509	2_131617753	0.00401
snp21069-scaffold2062-153636	snp21073-scaffold2062-305815	5	2_131877071	2_132030791	0.0129
snp21075-scaffold2062-365371	snp21078-scaffold2062-508220	5	2_132090228	2_132232685	0.0037
snp21079-scaffold2062-542866	snp13902-scaffold1540-135309	5	2_132268439	2_132392378	0.00924
snp13900-scaffold1540-42749	snp9800-scaffold1350-8204	5	2_132487140	2_132671435	0.0048
snp9801-scaffold1350-41468	snp9806-scaffold1350-280331	5	2_132698754	2_132939114	0.00243
snp9807-scaffold1350-314528	snp58400-scaffold948-261391	5	2_132973320	2_133270846	0.02027
snp58405-scaffold948-481427	snp58410-scaffold948-671342	5	2_133486315	2_133676381	0.00481
snp58414-scaffold948-817485	snp58419-scaffold948-993256	5	2_133823726	2_134002375	0.01039
snp38084-scaffold474-2447852	snp38079-scaffold474-2196842	5	2_134130843	2_134371874	0.00386
snp38077-scaffold474-2081972	snp38070-scaffold474-1741591	5	2_134486511	2_134823736	0.00164
snp38068-scaffold474-1634633	snp38063-scaffold474-1405504	5	2_134930016	2_135161171	0.03529
snp38060-scaffold474-1165920	snp38056-scaffold474-1002815	5	2_135402296	2_135565544	0.01375
snp38054-scaffold474-911352	snp38048-scaffold474-590016	5	2_135653317	2_135977152	0.03468
snp38043-scaffold474-348087	snp38040-scaffold474-167028	3	2_136224720	2_136405967	0.00109
snp53418-scaffold808-11337	snp11607-scaffold1426-263449	5	3_196623	3_537332	0.00804
snp11606-scaffold1426-210539	snp11603-scaffold1426-43613	5	3_590753	3_753303	0.00521
snp11602-scaffold1426-13596	snp24968-scaffold2564-283474	5	3_776966	3_987087	0.00194
snp57089-scaffold9081-19489	snp2869-scaffold1085-77367	5	3_1228606	3_1608297	0.00017
snp17468-scaffold1806-530273	snp17463-scaffold1806-337725	5	3_1719278	3_1911105	0.00487
snp17461-scaffold1806-250263	snp17456-scaffold1806-57236	5	3_1999955	3_2177464	0.00577
snp24075-scaffold2455-38613	snp29172-scaffold3130-2317	5	3_2273358	3_2545584	0.00264
snp24631-scaffold2509-12570	snp4738-scaffold1157-203497	5	3_2889608	3_3086863	0.00619
snp4734-scaffold1157-21395	snp24420-scaffold2477-174338	5	3_3262850	3_3425877	0.01096
snp24418-scaffold2477-83477	ilmnseq_rs637141532	5	3_3512168	3_3735189	0.04854
ilmnseq_rs668232262	ilmnseq_rs645789240	5	3_3738469	3_3740954	0.04455
ilmnseq_rs642369280	snp15834-scaffold1661-234631	5	3_3747814	3_3768350	0.00923
snp15830-scaffold1661-47209	snp12092-scaffold1447-119160	5	3_3953039	3_4117968	0.00602
snp12096-scaffold1447-266669	snp12100-scaffold1447-430915	5	3_4272639	3_4436243	0.007
snp12101-scaffold1447-475905	snp52758-scaffold790-1829125	5	3_4480801	3_4647929	0.00763
snp52752-scaffold790-1600925	3_5176243_AF-PAKI	5	3_4866614	3_5176243	0.00805
snp52744-scaffold790-1270662	snp52740-scaffold790-1086993	5	3_5197690	3_5380268	0.0043
snp52739-scaffold790-1058442	snp52735-scaffold790-886745	5	3_5409301	3_5580712	0.00098
snp52732-scaffold790-758925	snp52722-scaffold790-299741	5	3_5705906	3_6166245	0.0158
snp52721-scaffold790-252769	snp52717-scaffold790-86964	5	3_6212113	3_6377130	0.00179
snp22216-scaffold219-2332565	snp22211-scaffold219-2112650	5	3_6606730	3_6827435	0.01895
snp22205-scaffold219-1881106	snp22197-scaffold219-1540022	5	3_7060467	3_7402582	0.01587
snp22186-scaffold219-1060392	snp22182-scaffold219-893578	5	3_7888065	3_8054668	0.01155
snp22179-scaffold219-771742	snp22174-scaffold219-534797	5	3_8177011	3_8407402	0.04034
snp22173-scaffold219-501480	snp22168-scaffold219-319730	5	3_8439761	3_8620937	0.01512
snp22162-scaffold219-118730	snp32018-scaffold3595-92230	5	3_8818355	3_9030422	0.04229
snp10668-scaffold1378-649013	snp10662-scaffold1378-442534	5	3_9155917	3_9356013	0.00194
snp10657-scaffold1378-257598	snp10651-scaffold1378-48341	5	3_9542132	3_9752840	0.00765
snp10650-scaffold1378-5076	snp41808-scaffold543-4272793	5	3_9797033	3_9970900	0.00279
snp41807-scaffold543-4232997	snp41801-scaffold543-3983380	5	3_10010523	3_10262086	0.00809
snp41800-scaffold543-3948597	snp41794-scaffold543-3645591	5	3_10296943	3_10602268	0.0024
snp41793-scaffold543-3616511	snp41786-scaffold543-3245880	5	3_10631274	3_10998907	0.00045
snp41783-scaffold543-3106061	snp41779-scaffold543-2907806	5	3_11135541	3_11333285	0.00442
snp41773-scaffold543-2658628	snp41767-scaffold543-2428020	5	3_11583343	3_11812358	0.00984
snp41766-scaffold543-2382402	snp41759-scaffold543-2079204	5	3_11857630	3_12160476	0.00251
snp41758-scaffold543-2028687	snp41753-scaffold543-1866167	5	3_12210791	3_12373067	0.00092
snp41752-scaffold543-1821032	snp41746-scaffold543-1542328	5	3_12417993	3_12695463	0.00623
snp41741-scaffold543-1306157	snp41736-scaffold543-1060508	5	3_12932089	3_13177327	0.04546
snp41735-scaffold543-1005157	snp41729-scaffold543-784011	5	3_13229834	3_13452491	0.00442
snp41723-scaffold543-513620	snp41716-scaffold543-191770	5	3_13723042	3_14041196	0.00332
snp41715-scaffold543-144564	snp25493-scaffold2623-30425	5	3_14088330	3_14301933	0.00758
snp16218-scaffold1704-830203	snp16214-scaffold1704-607991	5	3_14559681	3_14783297	0.01058
snp16213-scaffold1704-551676	snp16208-scaffold1704-362992	5	3_14840121	3_15028433	0.00282
snp16202-scaffold1704-117553	snp14486-scaffold158-20815	5	3_15276396	3_15414967	0.0061
snp14490-scaffold158-195242	snp14493-scaffold158-319093	5	3_15590151	3_15713913	0.01882
snp14494-scaffold158-380756	snp28597-scaffold3068-1260	5	3_15775363	3_15985686	0.02933
snp28598-scaffold3068-35436	snp28603-scaffold3068-259585	5	3_16019647	3_16243114	0.00173
snp28604-scaffold3068-290611	snp23572-scaffold238-25601	5	3_16273852	3_16457450	0.00101
snp23574-scaffold238-136566	snp23578-scaffold238-318159	5	3_16543852	3_16725168	0.0029
snp23579-scaffold238-363833	snp23584-scaffold238-566850	5	3_16770910	3_16975367	0.03208
snp23588-scaffold238-730125	snp23593-scaffold238-945860	5	3_17139401	3_17356281	0.00913
snp23597-scaffold238-1119942	snp23601-scaffold238-1273585	5	3_17529677	3_17682727	0.00379
snp23602-scaffold238-1302314	snp17594-scaffold1825-174652	5	3_17711754	3_17895202	0.00953
snp57185-scaffold910-314821	snp57189-scaffold910-506570	5	3_18252067	3_18444571	0.00655
3_18636994_AF-PAKI	snp57198-scaffold910-897496	5	3_18636994	3_18838617	0.00671
snp57201-scaffold910-1042830	snp57205-scaffold910-1243872	5	3_18984248	3_19185914	0.00746
snp41850-scaffold545-1261306	snp41844-scaffold545-1011085	5	3_19291620	3_19540309	0.01594
snp41843-scaffold545-952728	snp41839-scaffold545-801271	5	3_19599119	3_19750714	0.02542
snp41838-scaffold545-761513	snp41834-scaffold545-586064	5	3_19790100	3_19967898	0.00367
snp41833-scaffold545-531822	snp41827-scaffold545-308575	5	3_20022189	3_20248678	0.00285
snp41825-scaffold545-202401	snp41820-scaffold545-4395	5	3_20355923	3_20554328	0.00328
snp17490-scaffold181-38857	snp17494-scaffold181-178687	5	3_20598001	3_20737431	0.0019
snp17496-scaffold181-243349	snp17501-scaffold181-440831	5	3_20802795	3_20998727	0.04242
3_21155934_AF-PAKI	snp17511-scaffold181-866338	5	3_21155934	3_21426270	0.00143
snp5254-scaffold1181-153678	snp43904-scaffold595-106846	5	3_21725993	3_22093980	0.00693
snp43905-scaffold595-150490	snp43911-scaffold595-431809	5	3_22137413	3_22415856	0.0004
snp43912-scaffold595-510829	snp43917-scaffold595-735916	5	3_22494275	3_22720527	0.00871
snp43921-scaffold595-902549	snp43925-scaffold595-1095567	5	3_22905203	3_23100139	0.00422
snp43929-scaffold595-1266152	snp43933-scaffold595-1428891	5	3_23271713	3_23434546	0.00642
snp43935-scaffold595-1488016	snp43940-scaffold595-1717602	5	3_23494804	3_23725233	0.01682
snp43944-scaffold595-1859253	snp43947-scaffold595-1986625	5	3_23866244	3_23993976	0.02278
snp43950-scaffold595-2120275	snp43955-scaffold595-2348683	5	3_24125733	3_24358458	0.00651
Random2.2K-303	snp43961-scaffold595-2669310	5	3_24514908	3_24676736	0.02415
snp43962-scaffold595-2707837	snp43966-scaffold595-2858170	5	3_24715682	3_24865955	0.00339
snp43968-scaffold595-2936681	snp43972-scaffold595-3101875	5	3_24944827	3_25112029	0.09816
snp43974-scaffold595-3225253	snp43979-scaffold595-3434845	5	3_25235510	3_25436178	0.04116
snp43981-scaffold595-3531694	snp43985-scaffold595-3704897	5	3_25533756	3_25710155	0.0086
snp43986-scaffold595-3777411	snp43990-scaffold595-3915142	5	3_25782931	3_25917969	0.00532
snp43992-scaffold595-4048596	snp43997-scaffold595-4316589	5	3_26051693	3_26321728	0.01007
snp43999-scaffold595-4416533	snp44003-scaffold595-4598024	5	3_26422735	3_26601650	0.00504
snp44004-scaffold595-4627012	snp44007-scaffold595-4836998	5	3_26630847	3_26841547	0.02664
snp44010-scaffold595-4977938	snp44015-scaffold595-5172582	5	3_26982720	3_27179933	0.0021
snp44016-scaffold595-5206729	snp44020-scaffold595-5359848	5	3_27212900	3_27364230	0.00325
snp44022-scaffold595-5545987	snp44026-scaffold595-5741464	5	3_27548591	3_27745177	0.01634
snp44028-scaffold595-5835412	snp16982-scaffold1771-1135957	5	3_27839261	3_27984311	0.00207
snp16975-scaffold1771-823820	snp16970-scaffold1771-567402	5	3_28295233	3_28550061	0.00621
snp16967-scaffold1771-415823	snp16962-scaffold1771-182973	5	3_28702170	3_28933712	0.00509
snp16958-scaffold1771-8259	snp7966-scaffold129-158625	5	3_29109416	3_29278563	0.01654
snp7967-scaffold129-192508	snp7971-scaffold129-337519	5	3_29310945	3_29458347	0.00355
snp7973-scaffold129-428931	snp7977-scaffold129-617417	5	3_29550286	3_29739458	0.00695
snp7982-scaffold129-865289	snp7988-scaffold129-1171533	5	3_29987691	3_30298877	0.00653
snp7989-scaffold129-1223476	snp7992-scaffold129-1334978	5	3_30351336	3_30464464	0.00133
snp7993-scaffold129-1371326	snp7998-scaffold129-1592336	5	3_30500089	3_30723160	0.00927
snp8005-scaffold129-1903078	snp8010-scaffold129-2140203	5	3_31036186	3_31273881	0.02305
snp8013-scaffold129-2242168	snp8017-scaffold129-2432432	5	3_31377449	3_31567278	0.0096
snp8023-scaffold129-2649806	snp8028-scaffold129-2807689	5	3_31783945	3_31942193	0.00141
snp8029-scaffold129-2866120	snp5146-scaffold118-170985	5	3_32001389	3_32258961	0.00586
snp5156-scaffold118-634690	snp5162-scaffold118-894130	5	3_32724308	3_32981332	0.02213
snp5167-scaffold118-1122931	snp5173-scaffold118-1458369	5	3_33210558	3_33537474	0.04803
snp5178-scaffold118-1740395	snp5184-scaffold118-2022745	5	3_33816569	3_34100971	0.01596
snp5188-scaffold118-2210337	snp5194-scaffold118-2451407	5	3_34289640	3_34528774	0.00153
snp5196-scaffold118-2525568	snp5205-scaffold118-2920797	5	3_34602967	3_35005840	0.02682
snp5206-scaffold118-2955604	snp5212-scaffold118-3201982	5	3_35040660	3_35288216	0.00768
snp15886-scaffold167-73624	snp15890-scaffold167-296398	5	3_35517938	3_35746846	0.00143
snp15892-scaffold167-400729	snp15896-scaffold167-582466	5	3_35852039	3_36034750	0.02926
snp15898-scaffold167-685360	snp15902-scaffold167-807850	5	3_36138156	3_36261316	0.0271
snp15905-scaffold167-936306	snp15909-scaffold167-1090081	5	3_36389985	3_36542899	0.02568
snp15913-scaffold167-1329645	snp15917-scaffold167-1585127	5	3_36783110	3_37039301	0.01184
snp15918-scaffold167-1639309	snp15922-scaffold167-1844459	5	3_37093708	3_37299576	0.00087
snp54275-scaffold829-74882	snp48348-scaffold687-201863	5	3_37419725	3_37672593	0.00838
snp48349-scaffold687-234603	snp48353-scaffold687-435168	5	3_37705429	3_37905940	0.00374
snp48360-scaffold687-693786	snp48364-scaffold687-892077	5	3_38167041	3_38366653	0.00121
snp48366-scaffold687-958417	snp48370-scaffold687-1100240	5	3_38432783	3_38576668	0.01323
snp48372-scaffold687-1220274	snp48376-scaffold687-1429891	5	3_38697569	3_38907666	0.00515
snp48377-scaffold687-1471522	snp48381-scaffold687-1641498	5	3_38949102	3_39119621	0.0025
snp48382-scaffold687-1679847	snp48388-scaffold687-1928300	5	3_39158028	3_39406774	0.00018
snp48389-scaffold687-1981742	snp48394-scaffold687-2154148	5	3_39458856	3_39631650	0.00539
snp48396-scaffold687-2220338	snp48400-scaffold687-2348935	5	3_39697587	3_39828337	0.00138
3_39849930_AF-PAKI	snp48404-scaffold687-2507372	5	3_39849930	3_39987761	0.00989
snp48405-scaffold687-2537486	GoatD01.046382	5	3_40017870	3_40194763	0.013
snp48411-scaffold687-2781386	snp48417-scaffold687-3045900	5	3_40263047	3_40528381	0.00029
snp48419-scaffold687-3117450	snp54280-scaffold83-135518	5	3_40600219	3_40743500	0.00214
snp54282-scaffold83-211633	snp54287-scaffold83-411318	5	3_40818782	3_41018020	0.0006
snp54289-scaffold83-525657	snp54293-scaffold83-702798	5	3_41133466	3_41313589	0.00391
snp54297-scaffold83-910264	snp54301-scaffold83-1072676	5	3_41523616	3_41686839	0.01075
snp54302-scaffold83-1129766	snp54308-scaffold83-1379846	5	3_41743540	3_41994837	0.00131
snp54311-scaffold83-1493136	snp54317-scaffold83-1740657	5	3_42107550	3_42353327	0.00628
snp54318-scaffold83-1793429	snp54324-scaffold83-2062630	5	3_42406710	3_42678319	0.00205
snp54329-scaffold83-2292403	snp54334-scaffold83-2474561	5	3_42908836	3_43091767	0.01006
snp54335-scaffold83-2519171	snp54340-scaffold83-2739206	5	3_43136449	3_43353764	0.00145
snp54342-scaffold83-2811384	snp54348-scaffold83-3045650	5	3_43423648	3_43656470	0.00669
snp54349-scaffold83-3094549	snp54353-scaffold83-3279481	5	3_43705263	3_43887348	0.02052
snp54356-scaffold83-3408583	snp54360-scaffold83-3599911	5	3_44003594	3_44231723	0.00273
snp54365-scaffold83-3808449	snp54370-scaffold83-4057010	5	3_44441313	3_44691741	0.01453
snp54374-scaffold83-4215812	snp54379-scaffold83-4398858	5	3_44850765	3_45035114	0.01107
snp54380-scaffold83-4429800	snp15126-scaffold1615-90522	5	3_45066094	3_45249665	0.00397
snp15128-scaffold1615-159203	snp15133-scaffold1615-357570	5	3_45318949	3_45519222	0.0161
snp15135-scaffold1615-421262	snp11843-scaffold144-107375	5	3_45584499	3_45838988	0.00197
snp11844-scaffold144-138196	snp11848-scaffold144-332985	5	3_45870111	3_46065557	0.00054
snp11849-scaffold144-393307	snp11854-scaffold144-614875	5	3_46126286	3_46355720	0.00551
snp11859-scaffold144-821338	snp11864-scaffold144-984620	5	3_46560644	3_46725075	0.00295
snp11866-scaffold144-1070823	snp11872-scaffold144-1416484	5	3_46812087	3_47159717	0.007
snp11873-scaffold144-1446748	snp11877-scaffold144-1568016	5	3_47190355	3_47310295	0.01137
snp11881-scaffold144-1714268	snp11885-scaffold144-1853931	5	3_47455575	3_47595636	0.01212
snp11888-scaffold144-2025875	snp11893-scaffold144-2247492	5	3_47767613	3_47990661	0.00417
snp11896-scaffold144-2409377	snp11900-scaffold144-2597601	5	3_48153678	3_48345568	0.01491
snp11902-scaffold144-2682205	snp11911-scaffold144-3129826	5	3_48430850	3_48878375	0.00319
snp11913-scaffold144-3230229	snp11919-scaffold144-3489805	5	3_48978573	3_49243432	0.0029
snp11925-scaffold144-3776076	snp11929-scaffold144-3943102	5	3_49522555	3_49691854	0.01299
snp11930-scaffold144-3978206	snp11934-scaffold144-4171746	5	3_49727265	3_49923374	0.01226
snp11935-scaffold144-4232680	snp11939-scaffold144-4486529	5	3_49984428	3_50247017	0.00109
snp11941-scaffold144-4587233	snp11945-scaffold144-4772221	5	3_50349308	3_50536712	0.00287
snp11946-scaffold144-4804399	snp11951-scaffold144-5006965	5	3_50568968	3_50772167	0.01117
snp11953-scaffold144-5080520	snp11956-scaffold144-5207849	5	3_50846254	3_50974797	0.00268
snp11958-scaffold144-5292794	snp11964-scaffold144-5609302	5	3_51059679	3_51378239	0.00335
snp11966-scaffold144-5755533	snp10482-scaffold1373-2799994	5	3_51525239	3_52134603	0.02468
snp10481-scaffold1373-2730420	snp10475-scaffold1373-2481129	5	3_52204607	3_52455131	0.00095
snp10474-scaffold1373-2430683	snp10470-scaffold1373-2223004	5	3_52505328	3_52713823	0.01021
snp10467-scaffold1373-2062955	snp10463-scaffold1373-1858250	5	3_52873538	3_53079077	0.01428
snp10462-scaffold1373-1828322	snp10458-scaffold1373-1654864	5	3_53108400	3_53260034	0.02186
snp10456-scaffold1373-1584517	snp10452-scaffold1373-1447536	5	3_53330835	3_53467914	0.01399
3_53543437_AF-PAKI	snp10446-scaffold1373-1174847	5	3_53543437	3_53746657	0.01782
snp10445-scaffold1373-1104958	snp10441-scaffold1373-945698	5	3_53816397	3_53977455	0.00637
snp10437-scaffold1373-748801	snp10431-scaffold1373-496386	5	3_54170450	3_54423995	0.00097
snp10430-scaffold1373-465729	snp10426-scaffold1373-295337	5	3_54454410	3_54625021	0.02994
snp10424-scaffold1373-233318	snp24998-scaffold257-1201393	5	3_54685736	3_54953622	0.00873
snp24994-scaffold257-1007185	snp24988-scaffold257-773700	5	3_55151148	3_55385933	0.00545
snp24987-scaffold257-736460	snp24982-scaffold257-548188	5	3_55423232	3_55615003	0.01804
snp24980-scaffold257-453353	snp24976-scaffold257-281738	5	3_55710010	3_55881947	0.00919
snp24971-scaffold257-12862	snp21583-scaffold2108-171825	5	3_56152999	3_56288381	0.00812
snp21581-scaffold2108-107754	snp42156-scaffold55-5041993	5	3_56353243	3_56613869	0.0149
snp42155-scaffold55-5013191	snp42149-scaffold55-4761827	5	3_56642564	3_56895440	0.00115
snp42148-scaffold55-4693053	snp42143-scaffold55-4488683	5	3_56966101	3_57172140	0.00852
snp42136-scaffold55-4190633	snp42132-scaffold55-4047224	5	3_57469911	3_57615564	0.00551
snp42131-scaffold55-3995845	snp42127-scaffold55-3836139	5	3_57667151	3_57827460	0.02057
snp42126-scaffold55-3799154	snp42122-scaffold55-3604553	5	3_57863626	3_58058882	0.00373
snp42120-scaffold55-3528060	snp42115-scaffold55-3329753	5	3_58135295	3_58334328	0.00096
snp42114-scaffold55-3288020	snp42110-scaffold55-3132751	5	3_58375779	3_58529698	0.00579
snp42108-scaffold55-3010519	snp42104-scaffold55-2829612	5	3_58649859	3_58831002	0.00489
snp42099-scaffold55-2633854	snp42094-scaffold55-2464894	5	3_59028955	3_59199236	0.00472
snp42089-scaffold55-2182955	snp42085-scaffold55-2050172	5	3_59484224	3_59617527	0.02539
snp42081-scaffold55-1896478	snp42077-scaffold55-1740443	5	3_59771806	3_59928726	0.0095
Random2.2K-333	snp42073-scaffold55-1529806	5	3_59959339	3_60141029	0.00179
GoatD01.042967	snp42068-scaffold55-1310496	5	3_60153208	3_60360911	0.00804
snp42067-scaffold55-1237556	snp42064-scaffold55-1116427	5	3_60434201	3_60556134	0.01282
snp42059-scaffold55-907515	snp42055-scaffold55-698297	5	3_60766558	3_60977101	0.00219
snp42053-scaffold55-594043	snp42047-scaffold55-315975	5	3_61079565	3_61360269	0.00509
snp42043-scaffold55-142351	snp52094-scaffold770-1173	5	3_61532420	3_61677119	0.01168
snp52095-scaffold770-76997	snp52099-scaffold770-234770	5	3_61753408	3_61911997	0.00381
snp18881-scaffold190-1023448	snp18875-scaffold190-822017	5	3_62091951	3_62293567	0.00138
snp18874-scaffold190-781082	snp18867-scaffold190-491244	5	3_62334677	3_62621929	0.01236
snp18864-scaffold190-315742	snp18860-scaffold190-118746	5	3_62798549	3_62996559	0.00333
snp18859-scaffold190-84249	snp1644-scaffold1047-129784	5	3_63031029	3_63251315	0.01104
snp1647-scaffold1047-270904	snp1651-scaffold1047-465316	5	3_63393166	3_63588184	0.00594
snp1652-scaffold1047-501348	snp1656-scaffold1047-697575	5	3_63624055	3_63823048	0.00206
snp1657-scaffold1047-734760	snp1660-scaffold1047-851919	5	3_63860330	3_63977951	0.00125
snp1661-scaffold1047-905213	snp1665-scaffold1047-1050631	5	3_64031606	3_64177620	0.00828
snp1666-scaffold1047-1082645	snp1672-scaffold1047-1386839	5	3_64209744	3_64515050	0.00084
snp1674-scaffold1047-1508532	snp1679-scaffold1047-1728613	5	3_64636477	3_64858534	0.00724
snp1681-scaffold1047-1853963	snp1685-scaffold1047-2019836	5	3_64984832	3_65152096	0.00055
snp1689-scaffold1047-2169022	snp1693-scaffold1047-2332604	5	3_65301469	3_65465811	0.00728
snp56498-scaffold890-26647	snp56503-scaffold890-260640	5	3_65522396	3_65757557	0.00102
snp56504-scaffold890-325530	snp56509-scaffold890-541252	5	3_65824345	3_66041968	0.00391
snp216-scaffold1004-827906	snp213-scaffold1004-709943	5	3_66829584	3_66946532	0.01183
snp212-scaffold1004-674967	snp208-scaffold1004-510836	5	3_66981540	3_67143823	0.00486
snp203-scaffold1004-306402	snp196-scaffold1004-58728	5	3_67348535	3_67605292	0.0113
snp29573-scaffold321-138543	snp29576-scaffold321-276618	5	3_67802888	3_67942376	0.01411
snp29577-scaffold321-308696	snp29581-scaffold321-438172	5	3_67970317	3_68101762	0.01043
snp29582-scaffold321-476520	snp29586-scaffold321-653079	5	3_68140186	3_68317931	0.02142
snp29588-scaffold321-737226	snp29594-scaffold321-972564	5	3_68402418	3_68638919	0.01667
snp29600-scaffold321-1236830	snp29605-scaffold321-1425780	5	3_68903434	3_69077420	0.01577
snp29609-scaffold321-1675691	snp29612-scaffold321-1798735	5	3_69328998	3_69452908	0.02796
snp29616-scaffold321-2050029	snp29621-scaffold321-2332052	5	3_69704954	3_69987786	0.00206
snp29623-scaffold321-2422091	snp29627-scaffold321-2606786	5	3_70078706	3_70263726	0.00167
snp29628-scaffold321-2704927	snp29632-scaffold321-2939739	5	3_70360714	3_70596375	0.00041
snp29634-scaffold321-3032572	snp29638-scaffold321-3204583	5	3_70689361	3_70859283	0.01208
snp29640-scaffold321-3264765	snp29645-scaffold321-3505421	5	3_70919733	3_71161831	0.02801
snp29647-scaffold321-3605748	snp29651-scaffold321-3782440	5	3_71251692	3_71428033	0.00881
snp29657-scaffold321-4014973	snp29661-scaffold321-4182664	5	3_71657369	3_71824970	0.00488
snp29662-scaffold321-4214506	snp29666-scaffold321-4373403	5	3_71857518	3_72017633	0.01754
snp29668-scaffold321-4448215	snp29672-scaffold321-4646523	5	3_72092458	3_72295657	0.00796
3_72349145_AF-PAKI	snp29678-scaffold321-4912598	5	3_72349145	3_72563797	0.01942
snp29680-scaffold321-4994205	snp29685-scaffold321-5249833	5	3_72645696	3_72894170	0.01366
snp29688-scaffold321-5393006	snp29692-scaffold321-5596075	5	3_73039121	3_73239950	0.02727
snp21863-scaffold2144-192272	snp21859-scaffold2144-14867	5	3_73411660	3_73588699	0.01039
snp15449-scaffold164-58303	snp15454-scaffold164-397505	5	3_73663707	3_74007657	0.00756
snp15455-scaffold164-438114	snp15459-scaffold164-623218	5	3_74047864	3_74234315	0.00246
snp15462-scaffold164-768800	snp15467-scaffold164-980166	5	3_74380893	3_74590318	0.01869
snp15468-scaffold164-1021325	snp15474-scaffold164-1292791	5	3_74631714	3_74903713	0.00393
3_74919350_AF-PAKI	snp15479-scaffold164-1477033	5	3_74919350	3_75088456	0.00496
snp15483-scaffold164-1651687	snp15488-scaffold164-1899996	5	3_75263058	3_75509672	0.02028
snp15489-scaffold164-1962025	snp15494-scaffold164-2172410	5	3_75572120	3_75782939	0.00597
snp15499-scaffold164-2396448	snp15503-scaffold164-2555148	5	3_76007824	3_76166488	0.01058
snp15504-scaffold164-2600848	snp15509-scaffold164-2847681	5	3_76210810	3_76459068	0.00626
snp15510-scaffold164-2884000	snp15518-scaffold164-3231014	5	3_76495500	3_76847834	0.01265
snp15520-scaffold164-3351664	snp56205-scaffold879-304272	5	3_76968822	3_77305201	0.01152
snp56208-scaffold879-447337	snp56212-scaffold879-609184	5	3_77449737	3_77612335	0.00536
snp56216-scaffold879-775469	snp56223-scaffold879-1085265	5	3_77779666	3_78090704	0.00054
snp56225-scaffold879-1207527	snp56232-scaffold879-1512808	5	3_78211486	3_78519545	0.01696
snp56233-scaffold879-1560226	snp56237-scaffold879-1724669	5	3_78566522	3_78733141	0.00284
snp56238-scaffold879-1775924	snp56242-scaffold879-1912984	5	3_78784766	3_78923218	0.01735
snp6619-scaffold1236-818699	snp6613-scaffold1236-538868	5	3_78986488	3_79267264	0.00509
snp6612-scaffold1236-491858	snp6606-scaffold1236-218377	5	3_79314238	3_79584165	0.01111
snp6600-scaffold1236-508	snp22433-scaffold222-8508	5	3_79803271	3_79993119	0.03217
snp22439-scaffold222-214762	snp22445-scaffold222-465283	5	3_80197099	3_80447899	0.02403
3_80504373_AF-PAKI	snp22457-scaffold222-1016605	5	3_80504373	3_81001841	0.04189
snp22459-scaffold222-1102516	snp43621-scaffold582-1395730	5	3_81088564	3_81498859	0.01463
snp43619-scaffold582-1252502	snp43612-scaffold582-974850	5	3_81644702	3_81924701	0.00144
snp43609-scaffold582-835889	snp43604-scaffold582-584951	5	3_82063158	3_82313126	0.00966
snp43597-scaffold582-289882	snp43592-scaffold582-93703	5	3_82605682	3_82803560	0.00771
snp43590-scaffold582-14146	snp46928-scaffold654-2535659	5	3_82883735	3_83044556	0.00234
snp46921-scaffold654-2263991	snp46916-scaffold654-2072196	5	3_83317330	3_83511357	0.00689
snp46913-scaffold654-1897729	snp46909-scaffold654-1735895	5	3_83687752	3_83845924	0.04162
snp46906-scaffold654-1624834	snp46901-scaffold654-1419941	5	3_83956545	3_84162741	0.0055
snp46898-scaffold654-1299029	snp46893-scaffold654-1069751	5	3_84279599	3_84509180	0.01402
snp46891-scaffold654-987023	snp46886-scaffold654-758578	5	3_84591854	3_84820723	0.00529
snp46882-scaffold654-617712	snp46876-scaffold654-358645	5	3_84962474	3_85222683	0.01263
snp46875-scaffold654-327854	snp46871-scaffold654-175202	5	3_85253553	3_85406909	0.00234
snp30450-scaffold3351-9826	snp25317-scaffold261-106095	5	3_85610855	3_85768825	0.02146
snp25319-scaffold261-194750	snp25328-scaffold261-587938	5	3_85856559	3_86252637	0.00891
snp25331-scaffold261-707053	snp25335-scaffold261-838127	5	3_86373671	3_86504211	0.00075
snp25337-scaffold261-952544	snp37581-scaffold460-60946	5	3_86618728	3_86923796	0.00562
snp37585-scaffold460-246471	snp37590-scaffold460-483110	5	3_87106651	3_87341066	0.00226
snp37591-scaffold460-518846	snp37597-scaffold460-781131	5	3_87376548	3_87639807	0.00379
snp37598-scaffold460-817790	snp37602-scaffold460-1020864	5	3_87676187	3_87877415	0.01732
snp37607-scaffold460-1208717	snp43527-scaffold580-556773	5	3_88069189	3_88293459	0.00382
snp43526-scaffold580-525454	snp43521-scaffold580-306251	5	3_88325088	3_88554321	0.00265
snp43519-scaffold580-195043	snp43516-scaffold580-37609	5	3_88668156	3_88825363	0.01177
snp47967-scaffold675-4373457	snp47963-scaffold675-4169261	5	3_88879524	3_89083478	0.00211
snp47961-scaffold675-4086912	snp47957-scaffold675-3882073	5	3_89160896	3_89364966	0.00462
snp47952-scaffold675-3647461	snp47948-scaffold675-3481663	5	3_89598649	3_89763874	0.00442
snp47947-scaffold675-3436647	snp47941-scaffold675-3176081	5	3_89808849	3_90070651	0.00068
snp47940-scaffold675-3146174	snp47936-scaffold675-2937183	5	3_90101356	3_90313098	0.00812
snp47931-scaffold675-2723912	snp47926-scaffold675-2511728	5	3_90524363	3_90736196	0.00234
snp47925-scaffold675-2479341	snp47919-scaffold675-2180767	5	3_90768462	3_91091802	0.00125
snp47916-scaffold675-2069053	GoatD01.005555	5	3_91203559	3_91358010	0.01061
snp47911-scaffold675-1835742	snp47902-scaffold675-1515949	5	3_91435770	3_91757873	0.00035
snp47900-scaffold675-1427288	snp47895-scaffold675-1151026	5	3_91846582	3_92124371	0.00905
snp47893-scaffold675-1014858	snp47889-scaffold675-869966	5	3_92262331	3_92407169	0.02648
snp47883-scaffold675-570535	snp47877-scaffold675-322148	5	3_92707466	3_92952348	0.00396
snp47876-scaffold675-291415	snp47872-scaffold675-101424	5	3_92983106	3_93178738	0.00754
snp47869-scaffold675-11017	snp23725-scaffold2397-52627	5	3_93269368	3_93423085	0.00632
snp47151-scaffold659-4241069	3_93740688_AF-PAKI	5	3_93486187	3_93740688	0.03741
snp47142-scaffold659-3842528	snp47137-scaffold659-3624432	5	3_93887784	3_94104790	0.02251
snp47135-scaffold659-3528709	GoatD01.021831	5	3_94201075	3_94406262	0.00021
snp47130-scaffold659-3313780	snp47125-scaffold659-3124490	5	3_94415356	3_94605780	0.00208
snp47124-scaffold659-3061615	snp47118-scaffold659-2847724	5	3_94668956	3_94885280	0.03468
snp47113-scaffold659-2583652	snp47108-scaffold659-2415661	5	3_95147501	3_95315608	0.01865
snp47104-scaffold659-2240636	snp47100-scaffold659-2069977	5	3_95491610	3_95659096	0.00432
snp47099-scaffold659-2035716	snp47094-scaffold659-1790541	5	3_95693458	3_95941565	0.02301
snp47093-scaffold659-1747643	snp47089-scaffold659-1594054	5	3_95985020	3_96139216	0.01437
snp47087-scaffold659-1532266	snp47082-scaffold659-1342151	5	3_96201078	3_96392020	0.00369
snp47078-scaffold659-1188317	snp47074-scaffold659-1007893	5	3_96545958	3_96727164	0.01663
snp47073-scaffold659-975475	snp47067-scaffold659-724477	5	3_96760620	3_97006774	0.00824
snp47065-scaffold659-650749	snp47060-scaffold659-441276	5	3_97080527	3_97290881	0.00217
snp47059-scaffold659-406255	snp47055-scaffold659-215432	5	3_97326485	3_97518859	0.02198
snp50864-scaffold737-193105	snp50868-scaffold737-363794	5	3_98109507	3_98281805	0.02436
snp50873-scaffold737-567452	snp50878-scaffold737-796446	5	3_98484513	3_98715490	0.02551
3_98783372_AF-PAKI	snp50883-scaffold737-1021846	5	3_98783372	3_98938370	0.05002
snp50886-scaffold737-1134943	snp23400-scaffold2345-63092	5	3_99051256	3_99285246	0.02325
snp17357-scaffold180-57888	snp17363-scaffold180-293470	5	3_99461379	3_99697929	0.00214
snp17365-scaffold180-362254	GoatD01.036647	5	3_99766411	3_99970177	0.01282
snp17371-scaffold180-678024	snp17376-scaffold180-854999	5	3_100083865	3_100256454	0.006
snp17385-scaffold180-1209310	snp9912-scaffold1353-398965	5	3_100613549	3_100955778	0.01107
snp9906-scaffold1353-102935	snp24681-scaffold2515-65177	5	3_101245273	3_101510082	0.02591
snp50638-scaffold73-3437	snp50643-scaffold73-221680	5	3_101741423	3_101957547	0.02173
snp50644-scaffold73-254628	snp50649-scaffold73-437494	5	3_101991367	3_102178741	0.00271
snp50651-scaffold73-507690	snp50656-scaffold73-731636	5	3_102253288	3_102476964	0.0043
snp50657-scaffold73-773597	snp26812-scaffold2813-54768	5	3_102518711	3_102910341	0.00473
snp26813-scaffold2813-100255	snp26817-scaffold2813-264011	5	3_102956199	3_103119670	0.01767
snp24555-scaffold2498-324452	snp24559-scaffold2498-521589	5	3_103535122	3_103730057	0.00769
snp24560-scaffold2498-586958	snp54976-scaffold841-131397	5	3_103792989	3_103971044	0.01371
snp54982-scaffold841-324156	snp54987-scaffold841-558668	5	3_104164256	3_104397583	0.00427
snp54988-scaffold841-590792	snp54994-scaffold841-898121	5	3_104428652	3_104725644	0.00915
snp54996-scaffold841-968583	snp55005-scaffold841-1316905	5	3_104795782	3_105143741	0.00674
snp55008-scaffold841-1477170	snp55013-scaffold841-1661526	5	3_105303954	3_105481913	0.01055
snp55015-scaffold841-1777094	snp55019-scaffold841-1975437	5	3_105597337	3_105793163	0.02035
snp55030-scaffold841-2486631	snp55035-scaffold841-2676976	5	3_106297552	3_106487295	0.01158
snp55037-scaffold841-2765392	snp25343-scaffold2610-53075	5	3_106574152	3_106754921	0.00364
snp6314-scaffold1223-23080	snp6322-scaffold1223-419284	5	3_106857019	3_107252718	0.00979
snp6324-scaffold1223-500549	snp22466-scaffold2220-11612	5	3_107334523	3_107487287	0.00191
snp16923-scaffold1767-446251	snp16919-scaffold1767-301665	5	3_107610466	3_107753918	0.01334
snp16914-scaffold1767-89862	snp56477-scaffold89-200173	5	3_107965476	3_108264470	0.00696
snp56480-scaffold89-303132	snp56484-scaffold89-550689	5	3_108367359	3_108611762	0.00881
snp56487-scaffold89-646024	snp56492-scaffold89-853164	5	3_108708379	3_108914528	0.00609
GoatD01.011258	snp56497-scaffold89-1084978	5	3_108961002	3_109138720	0.01938
snp29234-scaffold315-112917	snp29238-scaffold315-267925	5	3_109360888	3_109516602	0.0027
snp29246-scaffold315-639322	snp29252-scaffold315-839897	5	3_109882458	3_110084129	0.00896
snp29255-scaffold315-975427	ilmnseq_rs660465535	5	3_110219759	3_110532386	0.00762
snp29264-scaffold315-1341048	snp29271-scaffold315-1683995	5	3_110585048	3_110932495	0.00339
snp21719-scaffold213-202813	snp17052-scaffold1777-307606	5	3_111275816	3_111715466	0.03505
snp17050-scaffold1777-214341	snp17045-scaffold1777-41178	5	3_111808346	3_111981879	0.00997
snp17665-scaffold183-1128427	snp17659-scaffold183-887836	5	3_112306142	3_112550518	0.01416
snp17654-scaffold183-707111	GoatD01.056345	5	3_112731681	3_112901970	0.01071
snp17640-scaffold183-141231	snp26116-scaffold2721-73622	5	3_113300813	3_113514917	0.02412
snp26117-scaffold2721-125657	snp50547-scaffold726-1125957	5	3_113565061	3_113737002	0.00169
snp50543-scaffold726-984947	snp50536-scaffold726-658738	5	3_113879651	3_114209131	0.00803
snp50534-scaffold726-581254	snp50529-scaffold726-285784	5	3_114287040	3_114583973	0.00177
snp50528-scaffold726-236458	snp50523-scaffold726-27321	5	3_114633632	3_114844820	0.00421
snp7787-scaffold1280-39402	snp14636-scaffold159-139424	5	3_115140101	3_115366759	0.01623
snp14635-scaffold159-77182	snp48304-scaffold684-494058	5	3_115428879	3_115641152	0.00258
snp48303-scaffold684-459942	snp48299-scaffold684-298497	5	3_115675114	3_115835715	0.00733
snp48298-scaffold684-252480	snp48294-scaffold684-72611	5	3_115881734	3_116061501	0.01365
snp48292-scaffold684-4653	3_116365210_RH-map	5	3_116129166	3_116365210	0.03744
3_116479323_RH-map	snp55802-scaffold865-926098	5	3_116479323	3_116599562	0.00998
snp55801-scaffold865-890958	3_116827349_RH-map	5	3_116634943	3_116827349	0.05135
3_116908666_RH-map	snp55790-scaffold865-429460	5	3_116908666	3_117094720	0.00438
snp55788-scaffold865-339251	snp55783-scaffold865-116853	5	3_117183527	3_117407740	0.00368
snp55782-scaffold865-83489	snp40796-scaffold522-1686534	5	3_117440950	3_117570387	0.00075
snp40795-scaffold522-1640755	snp40790-scaffold522-1429999	5	3_117617165	3_117831305	0.01116
snp40787-scaffold522-1328894	snp40781-scaffold522-1086854	5	3_117933056	3_118177025	0.00501
snp40780-scaffold522-1041657	snp40775-scaffold522-787698	5	3_118222461	3_118479957	0.05101
snp40773-scaffold522-691034	snp40767-scaffold522-453899	5	3_118577946	3_118814860	0.015
snp40763-scaffold522-313560	snp40759-scaffold522-140319	5	3_118955097	3_119126876	0.0241
snp40757-scaffold522-45999	snp32063-scaffold361-149053	5	3_119222421	3_119418788	0.00352
snp32064-scaffold361-186490	snp32070-scaffold361-440483	5	3_119456680	3_119711529	0.00243
3_119768649_AF-PAKI	snp32074-scaffold361-681843	5	3_119768649	3_119954417	0.04075
snp18262-scaffold1851-141218	snp24704-scaffold2522-87713	5	4_103204	4_325835	0.0016
snp24711-scaffold2522-369137	snp24715-scaffold2522-526051	5	4_600146	4_750270	0.01383
snp24717-scaffold2522-628716	snp20836-scaffold2044-375433	5	4_851551	4_1191971	0.00295
snp20840-scaffold2044-554230	snp20847-scaffold2044-855182	5	4_1348638	4_1648971	0.01428
snp20980-scaffold2056-12741	snp20989-scaffold2056-362857	5	4_1676585	4_2027049	0.00408
snp20990-scaffold2056-402288	snp38319-scaffold4847-17621	5	4_2066412	4_2382743	0.0027
snp19463-scaffold1965-188167	snp56264-scaffold8805-4754	5	4_2453038	4_2645141	0.00724
snp1930-scaffold1053-1320114	snp1926-scaffold1053-1139377	5	4_2949686	4_3128247	0.01078
snp1923-scaffold1053-1020946	snp1918-scaffold1053-840654	5	4_3245681	4_3422573	0.00339
snp1912-scaffold1053-590737	snp1908-scaffold1053-426326	5	4_3673372	4_3837029	0.02108
snp1907-scaffold1053-389601	snp1901-scaffold1053-140971	5	4_3874484	4_4118764	0.00869
snp1899-scaffold1053-52594	snp26970-scaffold2859-170958	5	4_4206251	4_4321707	0.00272
snp26966-scaffold2859-19792	snp5785-scaffold1204-131798	5	4_4474769	4_4754092	0.00967
snp5787-scaffold1204-217685	snp5791-scaffold1204-386139	5	4_4839020	4_5007847	0.00843
snp5794-scaffold1204-500041	snp5801-scaffold1204-794229	5	4_5122339	4_5417572	0.00326
snp5802-scaffold1204-823977	4_5792170_AF-PAKI	5	4_5447663	4_5792170	0.00089
snp5812-scaffold1204-1233076	snp5817-scaffold1204-1492506	5	4_5856240	4_6115719	0.00689
snp4952-scaffold1168-90024	snp16303-scaffold1718-75378	5	4_7386782	4_7948436	0.01219
snp31081-scaffold3433-83557	4_8293720_AF-PAKI	5	4_8103475	4_8293720	0.01214
snp31087-scaffold3433-338560	snp25292-scaffold2601-394843	5	4_8359252	4_8505674	0.00091
snp25290-scaffold2601-333796	snp53355-scaffold805-2559	5	4_8566741	4_8902856	0.00881
snp53359-scaffold805-183847	snp53364-scaffold805-391640	5	4_9082100	4_9290299	0.01556
snp53367-scaffold805-494294	snp53373-scaffold805-730221	5	4_9392450	4_9629051	0.0283
snp53375-scaffold805-820955	snp53380-scaffold805-1011015	5	4_9715553	4_9908657	0.01176
snp53384-scaffold805-1192336	snp16363-scaffold1725-377372	5	4_10090238	4_10214409	0.00498
4_10232070_RH-map	snp16359-scaffold1725-237280	5	4_10232070	4_10346324	0.01056
4_10458331_RH-map	4_10709598_RH-map	5	4_10458331	4_10709598	0.02387
snp15269-scaffold1629-138155	4_10850488_RH-map	5	4_10724737	4_10850488	0.00129
4_10888468_RH-map	snp15276-scaffold1629-417258	5	4_10888468	4_11002647	0.00098
snp15277-scaffold1629-449130	snp15281-scaffold1629-585305	5	4_11034858	4_11173393	0.01375
snp15286-scaffold1629-797813	snp5820-scaffold1205-59459	5	4_11400072	4_11501638	0.00883
snp5826-scaffold1205-304981	snp5832-scaffold1205-524377	5	4_11740460	4_11959800	0.00745
snp5833-scaffold1205-555448	snp5838-scaffold1205-732822	5	4_11990909	4_12169815	0.00302
snp5843-scaffold1205-914343	snp5847-scaffold1205-1092532	5	4_12355709	4_12534868	0.00412
snp5851-scaffold1205-1288768	snp5855-scaffold1205-1477119	5	4_12720920	4_12907167	0.00635
snp5863-scaffold1205-1858696	snp5868-scaffold1205-2052266	5	4_13292595	4_13485727	0.01149
snp5875-scaffold1205-2329755	snp5884-scaffold1205-2729485	5	4_13766317	4_14167918	0.00609
snp5888-scaffold1205-2894371	snp1826-scaffold1051-111599	5	4_14369787	4_14916068	0.00156
snp1825-scaffold1051-61141	snp18353-scaffold1859-1449091	5	4_14967544	4_15079594	0.00057
snp18351-scaffold1859-1374670	snp18345-scaffold1859-1115241	5	4_15154738	4_15417155	0.01307
GoatD01.000958_O	snp18334-scaffold1859-630555	5	4_15682830	4_15903343	0.00253
snp18333-scaffold1859-586697	snp18330-scaffold1859-477114	5	4_15947709	4_16056885	0.01096
snp18327-scaffold1859-352787	snp18323-scaffold1859-142506	5	4_16180567	4_16391453	0.00525
snp18322-scaffold1859-113442	GoatD01.038482	5	4_16420556	4_16552808	0.00889
snp10857-scaffold1386-1454497	snp10851-scaffold1386-1169779	5	4_16582984	4_16869425	0.01117
snp10847-scaffold1386-985276	snp10841-scaffold1386-739269	5	4_17054400	4_17299547	0.00196
snp10840-scaffold1386-696484	snp10833-scaffold1386-370669	5	4_17342069	4_17667587	0.00085
snp10830-scaffold1386-233491	snp10826-scaffold1386-64991	5	4_17805523	4_17974057	0.00439
snp10825-scaffold1386-14123	snp2032-scaffold106-503423	5	4_18025129	4_18184231	0.00364
snp2028-scaffold106-272398	snp2024-scaffold106-90274	5	4_18419865	4_18603009	0.00278
snp2022-scaffold106-12019	4_18867752_AF-PAKI	5	4_18681683	4_18867752	0.00546
snp10519-scaffold1375-902413	snp10514-scaffold1375-690104	5	4_18992274	4_19205109	0.00351
snp10513-scaffold1375-651951	snp10507-scaffold1375-350631	5	4_19244774	4_19545168	0.00997
snp10503-scaffold1375-199331	snp46602-scaffold646-1675018	5	4_19698124	4_19917402	0.0186
snp46597-scaffold646-1439276	snp46592-scaffold646-1213190	5	4_20155332	4_20382775	0.04369
snp46587-scaffold646-967728	snp46583-scaffold646-777721	5	4_20628470	4_20820156	0.05017
snp46578-scaffold646-549778	snp46574-scaffold646-401395	5	4_21048442	4_21198187	0.00349
snp46572-scaffold646-315671	4_21421330_AF-PAKI	5	4_21282784	4_21421330	0.01499
snp46567-scaffold646-139544	snp25704-scaffold2645-125671	5	4_21459493	4_21725087	0.00659
snp25705-scaffold2645-155523	snp14071-scaffold1559-857941	5	4_21754720	4_21923692	0.03639
snp14066-scaffold1559-661726	snp14061-scaffold1559-483639	5	4_22119240	4_22298665	0.02109
snp14056-scaffold1559-295331	snp14052-scaffold1559-146438	5	4_22486992	4_22631304	0.0043
snp14051-scaffold1559-114629	snp4490-scaffold1145-51147	5	4_22663389	4_22829444	0.01395
snp4495-scaffold1145-254201	snp4500-scaffold1145-459403	5	4_23032011	4_23237013	0.01954
snp4503-scaffold1145-608098	snp4508-scaffold1145-814953	5	4_23385860	4_23592079	0.03149
snp4509-scaffold1145-857987	snp4514-scaffold1145-1045943	5	4_23635102	4_23823195	0.01334
4_23952911_AF-PAKI	snp4522-scaffold1145-1318398	5	4_23952911	4_24094709	0.0023
snp4524-scaffold1145-1404433	snp4527-scaffold1145-1544858	5	4_24180492	4_24320423	0.0175
snp19062-scaffold1917-98839	snp59335-scaffold976-113165	5	4_24436926	4_24649707	0.00176
snp59336-scaffold976-141807	snp59340-scaffold976-289344	5	4_24677992	4_24826975	0.0256
snp32103-scaffold362-918411	snp32099-scaffold362-780050	5	4_24936308	4_25074834	0.04338
snp32094-scaffold362-598300	snp32090-scaffold362-405173	5	4_25257225	4_25451180	0.03587
Random2.2K-426	snp32086-scaffold362-217797	5	4_25466137	4_25640617	0.01105
snp32083-scaffold362-83692	snp30211-scaffold3325-225778	5	4_25776201	4_26086729	0.02084
snp30213-scaffold3325-331186	snp21953-scaffold2156-937429	5	4_26192570	4_26375046	0.00913
4_26467662_AF-PAKI	snp21946-scaffold2156-634539	5	4_26467662	4_26679046	0.03589
snp21945-scaffold2156-593420	snp21940-scaffold2156-367837	5	4_26720329	4_26946270	0.01311
snp21936-scaffold2156-183014	snp24936-scaffold2551-130028	5	4_27132256	4_27448102	0.01317
snp24944-scaffold2551-446847	snp7103-scaffold1264-202815	5	4_27765279	4_27981144	0.01132
GoatD01.029976	snp7109-scaffold1264-434218	5	4_28023348	4_28212333	0.03517
snp7110-scaffold1264-464725	snp7116-scaffold1264-719751	5	4_28242843	4_28501449	0.00782
snp7119-scaffold1264-826973	snp7125-scaffold1264-1070260	5	4_28609327	4_28858018	0.06397
snp7126-scaffold1264-1122892	snp7131-scaffold1264-1339907	5	4_28910175	4_29128448	0.00602
snp7135-scaffold1264-1490673	snp7139-scaffold1264-1642410	5	4_29276932	4_29426199	0.01245
Random2.2K-429	snp908-scaffold1024-174766	5	4_29658726	4_29777742	0.02257
snp19999-scaffold1998-53418	snp20003-scaffold1998-247106	5	4_30036298	4_30231360	0.00782
snp20006-scaffold1998-380152	snp32048-scaffold360-4263	5	4_30363499	4_30474799	0.0147
snp32052-scaffold360-170218	snp824-scaffold1021-1435634	5	4_30640914	4_30881588	0.0164
snp820-scaffold1021-1261387	snp816-scaffold1021-1089989	5	4_31058187	4_31229873	0.00874
snp812-scaffold1021-922871	snp808-scaffold1021-767169	5	4_31396840	4_31553758	0.01545
snp806-scaffold1021-685089	snp802-scaffold1021-541775	5	4_31633981	4_31777797	0.0062
snp801-scaffold1021-488134	snp794-scaffold1021-192209	5	4_31832045	4_32129620	0.00223
snp793-scaffold1021-145799	snp789-scaffold1021-9749	5	4_32175964	4_32312509	0.0344
snp34141-scaffold400-2479189	snp34136-scaffold400-2295612	5	4_32607929	4_32791355	0.00965
snp34133-scaffold400-2196489	snp34127-scaffold400-1951464	5	4_32890854	4_33134522	0.01665
snp34124-scaffold400-1845634	GoatD01.041646_O	5	4_33240585	4_33455915	0.00348
snp34117-scaffold400-1511002	snp34110-scaffold400-1226290	5	4_33576800	4_33859544	0.00229
snp34109-scaffold400-1187434	snp34103-scaffold400-910427	5	4_33898389	4_34176064	0.00135
snp34101-scaffold400-825258	4_34543491_AF-PAKI	5	4_34261730	4_34543491	0.01033
snp34087-scaffold400-276603	snp23321-scaffold233-1541850	5	4_34808379	4_35130941	0.01803
snp23319-scaffold233-1468766	snp23313-scaffold233-1223454	5	4_35203868	4_35450156	0.00785
snp23310-scaffold233-1108900	snp23305-scaffold233-910268	5	4_35564934	4_35763417	0.00955
snp23302-scaffold233-752069	snp23298-scaffold233-593483	5	4_35931113	4_36092017	0.01223
snp23295-scaffold233-498783	snp23290-scaffold233-279848	5	4_36187567	4_36408658	0.0034
snp23288-scaffold233-189283	snp28357-scaffold3027-11415	5	4_36501286	4_36715757	0.01223
snp13665-scaffold1527-506080	snp13661-scaffold1527-369883	5	4_36835539	4_36972549	0.03357
snp13659-scaffold1527-296469	snp13655-scaffold1527-120834	5	4_37048937	4_37224192	0.0134
snp13654-scaffold1527-84467	4_37453124_AF-PAKI	5	4_37261610	4_37453124	0.00309
snp38893-scaffold494-126197	snp38897-scaffold494-281503	5	4_37472908	4_37628472	0.00219
snp38898-scaffold494-316348	snp38902-scaffold494-503967	5	4_37659232	4_37849896	0.0152
snp38903-scaffold494-557030	snp38907-scaffold494-750455	5	4_37904453	4_38098358	0.00117
snp38909-scaffold494-814589	snp38916-scaffold494-1131603	5	4_38163017	4_38480991	0.01513
snp38921-scaffold494-1403787	snp38925-scaffold494-1543461	5	4_38752433	4_38891971	0.00957
snp38926-scaffold494-1586748	snp38931-scaffold494-1810409	5	4_38936038	4_39161475	0.00053
snp38933-scaffold494-1874267	snp38938-scaffold494-2100967	5	4_39225005	4_39453690	0.00836
snp38940-scaffold494-2224228	snp38944-scaffold494-2419445	5	4_39579268	4_39775343	0.0015
4_40037513_AF-PAKI	snp38952-scaffold494-2840181	5	4_40037513	4_40197135	0.02975
snp38958-scaffold494-3134339	snp38962-scaffold494-3281408	5	4_40490605	4_40638433	0.01383
snp38964-scaffold494-3410708	snp38968-scaffold494-3594433	5	4_40768445	4_40951470	0.00143
snp38972-scaffold494-3804050	snp38976-scaffold494-3975986	5	4_41167355	4_41337446	0.0024
snp38979-scaffold494-4115504	snp38985-scaffold494-4357484	5	4_41476685	4_41720117	0.00967
snp38986-scaffold494-4405023	snp38990-scaffold494-4569522	5	4_41767359	4_41933245	0.00347
snp38991-scaffold494-4622352	snp38998-scaffold494-4911520	5	4_41986300	4_42274608	0.0039
snp38999-scaffold494-4957524	4_42577276_AF-PAKI	5	4_42322041	4_42577276	0.00622
snp39009-scaffold494-5363237	snp39013-scaffold494-5513280	5	4_42729190	4_42880995	0.01023
snp39014-scaffold494-5544441	snp39021-scaffold494-5890995	5	4_42912013	4_43256275	0.00482
snp39024-scaffold494-6025089	snp39031-scaffold494-6341133	5	4_43389000	4_43705022	0.00265
snp39033-scaffold494-6423231	snp39037-scaffold494-6564020	5	4_43787391	4_43928380	0.01819
snp16190-scaffold17019-299	snp27553-scaffold295-128396	5	4_44136425	4_44284387	0.00331
snp27558-scaffold295-376966	snp27563-scaffold295-554344	5	4_44536990	4_44713239	0.0061
snp27564-scaffold295-591720	snp27568-scaffold295-803226	5	4_44750738	4_44966778	0.00061
snp27569-scaffold295-836468	snp27572-scaffold295-942298	5	4_45000196	4_45106216	0.00968
snp27576-scaffold295-1080250	snp27581-scaffold295-1296813	5	4_45245412	4_45460953	0.01971
snp27585-scaffold295-1467669	snp27592-scaffold295-1745040	5	4_45633080	4_45914871	0.00902
snp27597-scaffold295-1980724	snp27603-scaffold295-2205893	5	4_46152931	4_46381552	0.00233
snp27604-scaffold295-2262605	snp27611-scaffold295-2571488	5	4_46438516	4_46737780	0.0087
snp27615-scaffold295-2734739	snp27619-scaffold295-2882095	5	4_46902113	4_47049886	0.0016
snp27620-scaffold295-2912710	snp27624-scaffold295-3081622	5	4_47080341	4_47249641	0.00322
snp27629-scaffold295-3295685	4_47628976_AF-PAKI	5	4_47465673	4_47628976	0.02387
snp27634-scaffold295-3479167	snp27638-scaffold295-3696950	5	4_47643673	4_47864010	0.00173
snp27641-scaffold295-3847894	snp27645-scaffold295-4028417	5	4_48015387	4_48196078	0.00029
snp27647-scaffold295-4122905	snp27651-scaffold295-4277759	5	4_48293024	4_48449330	0.00424
snp27652-scaffold295-4324195	snp27656-scaffold295-4495903	5	4_48495521	4_48669830	0.00983
snp27662-scaffold295-4774515	snp27668-scaffold295-5103191	5	4_48949114	4_49279373	0.00606
snp27673-scaffold295-5346825	snp27677-scaffold295-5516924	5	4_49524873	4_49696207	0.01354
snp27679-scaffold295-5582835	snp27684-scaffold295-5765878	5	4_49762293	4_49946225	0.00304
snp27688-scaffold295-5954972	snp27692-scaffold295-6146929	5	4_50123947	4_50317057	0.00969
snp27695-scaffold295-6277387	4_50595219_AF-PAKI	5	4_50447388	4_50595219	0.01188
snp53915-scaffold820-54169	snp53919-scaffold820-236948	5	4_50673574	4_50856371	0.01307
snp53925-scaffold820-482781	snp53930-scaffold820-710141	5	4_51103312	4_51331639	0.00065
snp53931-scaffold820-777683	snp53935-scaffold820-921061	5	4_51399660	4_51542800	0.0056
snp53940-scaffold820-1105700	snp53945-scaffold820-1314150	5	4_51728372	4_51937071	0.00545
snp53948-scaffold820-1464794	snp53952-scaffold820-1650155	5	4_52087927	4_52272959	0.00459
snp53955-scaffold820-1760410	snp53960-scaffold820-2000234	5	4_52383433	4_52624427	0.00183
snp53963-scaffold820-2121838	snp53969-scaffold820-2440697	5	4_52746709	4_53066432	0.0019
4_53098624_AF-PAKI	snp53973-scaffold820-2569686	5	4_53098624	4_53195156	0.01098
snp53974-scaffold820-2600614	snp53977-scaffold820-2721537	5	4_53226407	4_53347943	0.00299
snp53978-scaffold820-2751643	snp53983-scaffold820-2964057	5	4_53378044	4_53588334	0.00123
snp53984-scaffold820-3002875	snp51101-scaffold743-24742	5	4_53626971	4_53779937	0.0006
snp51102-scaffold743-72346	snp51107-scaffold743-322922	5	4_53826837	4_54075905	0.0014
snp3260-scaffold11-12839	snp3264-scaffold11-175212	5	4_54110432	4_54272546	6e-05
snp3265-scaffold11-218080	snp3270-scaffold11-469069	5	4_54315182	4_54588884	0.00436
snp9651-scaffold1345-59538	snp9656-scaffold1345-269543	5	4_54713052	4_54923274	0.01089
snp11831-scaffold1439-153100	snp11835-scaffold1439-317320	5	4_55171183	4_55335847	0.04378
snp11837-scaffold1439-397451	snp56750-scaffold9-20453	5	4_55416651	4_55608373	0.0032
snp56752-scaffold9-125819	snp56756-scaffold9-274331	5	4_55713981	4_55858986	0.03302
snp56757-scaffold9-303231	4_56022252_AF-PAKI	5	4_55887719	4_56022252	0.01188
snp56765-scaffold9-616956	snp56770-scaffold9-811783	5	4_56198839	4_56394562	0.00737
snp56774-scaffold9-996194	snp56779-scaffold9-1251211	5	4_56579650	4_56835576	0.04673
snp56785-scaffold9-1481368	snp56791-scaffold9-1710958	5	4_57067302	4_57295461	0.01532
snp56794-scaffold9-1835501	snp56798-scaffold9-2022385	5	4_57419971	4_57607633	0.02929
snp56805-scaffold9-2254491	snp56809-scaffold9-2438684	5	4_57841241	4_58027103	0.02068
snp15742-scaffold1654-7909	snp15747-scaffold1654-257046	5	4_58238652	4_58490818	0.00783
snp15750-scaffold1654-376683	snp15753-scaffold1654-485789	5	4_58610546	4_58720509	0.00743
snp15756-scaffold1654-590386	snp15760-scaffold1654-756258	5	4_58825379	4_58992122	0.0539
snp15763-scaffold1654-878359	snp15768-scaffold1654-1093724	5	4_59113195	4_59327642	0.03354
snp15772-scaffold1654-1272739	snp15777-scaffold1654-1487108	5	4_59506815	4_59721313	0.0135
snp15778-scaffold1654-1545221	snp37194-scaffold453-121450	5	4_59779839	4_59919054	0.02052
snp37195-scaffold453-170540	snp37200-scaffold453-346690	5	4_59968183	4_60144983	0.03378
snp37203-scaffold453-446622	snp37207-scaffold453-607376	5	4_60245129	4_60406329	0.00848
snp37209-scaffold453-670837	snp37214-scaffold453-905711	5	4_60470712	4_60708843	0.00998
snp37215-scaffold453-942921	Random2.2K-445	5	4_60745821	4_60852311	0.0038
snp37219-scaffold453-1087012	snp37223-scaffold453-1252712	5	4_60888772	4_61057609	0.01848
4_61162441_AF-PAKI	snp37229-scaffold453-1513941	5	4_61162441	4_61323008	0.02938
snp37230-scaffold453-1557044	snp37235-scaffold453-1803674	5	4_61366093	4_61614823	0.00838
snp37241-scaffold453-2084766	snp37245-scaffold453-2289668	5	4_61896241	4_62103172	0.01188
snp45593-scaffold624-174248	snp31134-scaffold345-58763	5	4_62280326	4_62447821	0.0272
snp31139-scaffold345-273561	snp31144-scaffold345-509027	5	4_62665300	4_62903046	0.01532
snp31149-scaffold345-718909	snp31153-scaffold345-876799	5	4_63112987	4_63272143	0.06096
snp31154-scaffold345-923552	snp31158-scaffold345-1052437	5	4_63319200	4_63448933	0.02297
snp31164-scaffold345-1371661	snp31170-scaffold345-1562863	5	4_63770347	4_63961885	0.03028
snp31174-scaffold345-1779294	snp31179-scaffold345-1984425	5	4_64178396	4_64383958	0.01933
snp31183-scaffold345-2147499	snp31188-scaffold345-2342991	5	4_64549385	4_64746286	0.03967
snp31189-scaffold345-2389260	snp31194-scaffold345-2652349	5	4_64792607	4_65054473	0.01006
Random2.2K-451	snp31201-scaffold345-3063982	5	4_65195283	4_65471772	0.03256
snp31202-scaffold345-3092725	snp31206-scaffold345-3284480	5	4_65501354	4_65694126	0.00866
snp31209-scaffold345-3420238	snp31214-scaffold345-3650013	5	4_65830619	4_66064013	0.01713
snp31220-scaffold345-3947641	snp31224-scaffold345-4115119	5	4_66342837	4_66511959	0.01422
4_66517672_AF-PAKI	snp31230-scaffold345-4320684	5	4_66517672	4_66717172	0.00497
snp31231-scaffold345-4364575	snp31239-scaffold345-4659983	5	4_66760380	4_67054856	0.01172
snp31242-scaffold345-4791528	GoatD01.059651	5	4_67185296	4_67355663	0.03292
snp31247-scaffold345-5001048	snp31252-scaffold345-5188074	5	4_67395710	4_67585003	0.03531
snp31253-scaffold345-5230348	snp31259-scaffold345-5462569	5	4_67626996	4_67865656	0.01688
snp31264-scaffold345-5661236	snp31270-scaffold345-5933893	5	4_68066673	4_68342480	0.01037
snp31272-scaffold345-6008392	snp31277-scaffold345-6238293	5	4_68416324	4_68646628	0.00168
snp31278-scaffold345-6276018	snp31282-scaffold345-6490610	5	4_68684141	4_68898194	0.06526
snp31285-scaffold345-6585721	snp31289-scaffold345-6740669	5	4_68993561	4_69148668	0.001
snp31291-scaffold345-6803717	4_69345149_AF-PAKI	5	4_69209489	4_69345149	0.03432
snp31295-scaffold345-6980147	snp31300-scaffold345-7181666	5	4_69385636	4_69588270	0.00534
snp31303-scaffold345-7278316	snp31307-scaffold345-7462838	5	4_69683931	4_69868879	0.05856
snp31308-scaffold345-7491883	snp5039-scaffold117-2263580	5	4_69898188	4_70228051	0.00628
snp5038-scaffold117-2229063	snp5033-scaffold117-1985905	5	4_70262476	4_70498581	0.03608
snp5032-scaffold117-1946800	snp5028-scaffold117-1811484	5	4_70537123	4_70673267	0.0009
snp5027-scaffold117-1782674	snp5023-scaffold117-1625004	5	4_70702058	4_70860114	0.01546
snp5019-scaffold117-1390927	snp5014-scaffold117-1154195	5	4_71094464	4_71332892	0.02348
snp5011-scaffold117-992576	snp5007-scaffold117-858152	5	4_71494659	4_71629534	0.03187
snp5005-scaffold117-786231	snp5000-scaffold117-573498	5	4_71701451	4_71915245	0.00394
snp4999-scaffold117-544459	snp4994-scaffold117-322516	5	4_71944424	4_72166692	0.01426
snp4990-scaffold117-145789	snp49210-scaffold701-2667997	5	4_72342981	4_72507000	0.01609
snp49208-scaffold701-2600343	snp49204-scaffold701-2399096	5	4_72585446	4_72789884	0.00613
snp49199-scaffold701-2159744	snp49193-scaffold701-1910072	5	4_73027129	4_73276829	0.0063
snp49192-scaffold701-1876248	snp49188-scaffold701-1730463	5	4_73310800	4_73456635	0.0234
snp49184-scaffold701-1525017	snp49178-scaffold701-1277604	5	4_73664231	4_73913208	0.02185
snp49176-scaffold701-1182259	snp49172-scaffold701-1029557	5	4_74008248	4_74160816	0.03149
snp49167-scaffold701-830021	snp49162-scaffold701-603951	5	4_74361310	4_74589339	0.00206
GoatD01.044572	snp49156-scaffold701-352013	5	4_74607493	4_74844740	0.06869
snp49155-scaffold701-316063	GoatD01.017031	5	4_74880894	4_75098832	0.00145
snp49148-scaffold701-13782	snp36544-scaffold440-132283	5	4_75185096	4_75333392	0.00725
snp36547-scaffold440-282219	snp36552-scaffold440-512198	5	4_75491504	4_75722151	0.00135
snp36553-scaffold440-540737	snp36557-scaffold440-751306	5	4_75750403	4_75962116	0.00679
snp36559-scaffold440-837125	snp36564-scaffold440-1050935	5	4_76047990	4_76265035	0.04494
snp36566-scaffold440-1136746	snp36572-scaffold440-1380081	5	4_76351718	4_76594239	0.01112
snp36575-scaffold440-1520841	snp36579-scaffold440-1688960	5	4_76735131	4_76904752	0.01627
snp36584-scaffold440-1889664	snp36588-scaffold440-2102239	5	4_77101816	4_77314256	0.01798
snp58492-scaffold950-2904762	snp58486-scaffold950-2675687	5	4_77497120	4_77727667	0.00794
snp58482-scaffold950-2467668	snp58475-scaffold950-2177301	5	4_77936288	4_78234643	0.01738
snp58473-scaffold950-2093075	snp58468-scaffold950-1897932	5	4_78319690	4_78516587	0.02921
snp58466-scaffold950-1810885	snp58461-scaffold950-1629981	5	4_78604184	4_78787917	0.01753
snp58460-scaffold950-1595914	snp58453-scaffold950-1276067	5	4_78822367	4_79144583	0.00677
snp58452-scaffold950-1241231	snp58448-scaffold950-1056504	5	4_79179764	4_79365758	0.02505
snp58443-scaffold950-832530	snp58438-scaffold950-620115	5	4_79595353	4_79804879	0.04362
snp58433-scaffold950-444029	snp58428-scaffold950-237170	5	4_79989673	4_80198934	0.01416
snp58422-scaffold950-12337	snp31560-scaffold350-1804001	5	4_80424657	4_80705407	0.00872
snp31557-scaffold350-1649942	snp31553-scaffold350-1495884	5	4_80860809	4_81015149	0.03199
snp31549-scaffold350-1332953	snp31545-scaffold350-1158550	5	4_81178463	4_81353677	0.02088
snp31542-scaffold350-1012955	snp31538-scaffold350-819637	5	4_81500074	4_81692957	0.01743
snp31537-scaffold350-782809	snp31534-scaffold350-670020	5	4_81729813	4_81843329	0.00911
snp31532-scaffold350-596707	snp31528-scaffold350-416161	5	4_81916319	4_82094163	0.01182
snp31525-scaffold350-283736	snp31521-scaffold350-65113	5	4_82227122	4_82440854	0.02037
snp31926-scaffold357-31312	4_82712352_AF-PAKI	5	4_82542219	4_82712352	0.00096
snp31932-scaffold357-216670	snp49467-scaffold704-3645024	5	4_82727473	4_82823670	0.0077
snp49462-scaffold704-3423191	snp49457-scaffold704-3189715	5	4_83046541	4_83280697	0.0067
snp49452-scaffold704-2999177	snp49448-scaffold704-2839161	5	4_83471885	4_83633153	0.00426
snp49444-scaffold704-2688871	snp49437-scaffold704-2379214	5	4_83785029	4_84097096	0.01832
snp49434-scaffold704-2284844	snp49428-scaffold704-2033044	5	4_84192001	4_84445203	0.12305
snp49422-scaffold704-1788904	snp49417-scaffold704-1602586	5	4_84690571	4_84886966	0.03225
snp49411-scaffold704-1373933	snp49407-scaffold704-1212500	5	4_85128182	4_85292043	0.01843
snp49401-scaffold704-953385	snp49397-scaffold704-785202	5	4_85558996	4_85730667	0.00545
snp49391-scaffold704-497893	snp49386-scaffold704-253747	5	4_86018173	4_86266862	0.00583
snp49385-scaffold704-186891	snp49381-scaffold704-10336	5	4_86334401	4_86511557	0.01399
snp10801-scaffold1385-3105	snp10806-scaffold1385-186526	5	4_86525132	4_86708973	0.00759
snp10810-scaffold1385-361787	snp10814-scaffold1385-519855	5	4_86884466	4_87043385	0.04349
snp10817-scaffold1385-675373	snp10821-scaffold1385-856216	5	4_87199259	4_87378071	0.0026
snp1987-scaffold1058-18044	snp3287-scaffold1100-61285	5	4_87744005	4_88226637	0.01449
snp3288-scaffold1100-97478	snp3294-scaffold1100-364498	5	4_88262904	4_88530471	0.00253
snp3296-scaffold1100-450486	snp3301-scaffold1100-649710	5	4_88616629	4_88815675	0.01171
snp42229-scaffold552-1253351	GoatD01.011144	5	4_88827571	4_89063503	0.01329
snp42217-scaffold552-702040	snp42213-scaffold552-533393	5	4_89381772	4_89550707	0.00531
snp42212-scaffold552-490149	snp42207-scaffold552-270803	5	4_89593811	4_89800935	0.02699
snp42201-scaffold552-21764	snp15443-scaffold1637-167950	5	4_90051034	4_90249752	0.03957
snp15441-scaffold1637-54983	snp14175-scaffold1566-1644690	5	4_90363722	4_90528269	0.00203
snp14174-scaffold1566-1602166	snp14169-scaffold1566-1321473	5	4_90572098	4_90851566	0.00214
snp14168-scaffold1566-1267135	snp14163-scaffold1566-1054326	5	4_90904763	4_91118129	0.02823
snp14158-scaffold1566-813921	snp14154-scaffold1566-622236	5	4_91358799	4_91552063	0.00247
snp14152-scaffold1566-524623	snp14148-scaffold1566-385160	5	4_91649103	4_91789356	0.0086
snp14145-scaffold1566-277310	snp14140-scaffold1566-46818	5	4_91898238	4_92129521	0.02606
snp1968-scaffold1055-659190	snp1963-scaffold1055-462072	5	4_92504253	4_92702047	0.01934
snp1960-scaffold1055-351704	snp1956-scaffold1055-181562	5	4_92812560	4_92983834	0.01175
snp1954-scaffold1055-94277	snp59146-scaffold970-86312	5	4_93071607	4_93253652	0.00569
snp59150-scaffold970-276362	snp59155-scaffold970-470236	5	4_93446261	4_93641786	0.00297
snp59156-scaffold970-541389	snp59160-scaffold970-787539	5	4_93713834	4_93962664	0.00094
snp59163-scaffold970-900354	snp55935-scaffold87-145515	5	4_94079574	4_94227172	0.00325
snp55937-scaffold87-209702	snp55942-scaffold87-407152	5	4_94291163	4_94490451	0.00416
snp55951-scaffold87-764906	snp55956-scaffold87-986404	5	4_94849293	4_95069962	0.02231
snp55957-scaffold87-1026023	snp55962-scaffold87-1222120	5	4_95108186	4_95304711	0.00134
snp55964-scaffold87-1300451	snp55972-scaffold87-1655645	5	4_95382322	4_95740576	0.00387
snp55981-scaffold87-2004414	4_96422352_AF-PAKI	5	4_96091931	4_96422352	0.00583
snp49530-scaffold706-2413011	snp49524-scaffold706-2204112	5	4_96788691	4_96999642	0.003
snp49520-scaffold706-1995201	snp49516-scaffold706-1804625	5	4_97211189	4_97403556	0.00391
snp49514-scaffold706-1733486	snp49510-scaffold706-1569574	5	4_97474219	4_97639751	0.00097
snp49506-scaffold706-1414871	snp49503-scaffold706-1271483	5	4_97794389	4_97939188	0.01148
snp49498-scaffold706-1039173	snp49494-scaffold706-869976	5	4_98172374	4_98341650	0.0092
snp49493-scaffold706-823806	snp49489-scaffold706-683844	5	4_98387749	4_98528350	0.01622
snp49484-scaffold706-391980	snp49480-scaffold706-152312	5	4_98823422	4_99063151	0.01031
snp49479-scaffold706-114450	snp20333-scaffold2013-199273	5	4_99100909	4_99329918	0.00334
snp20331-scaffold2013-118657	snp24912-scaffold255-127261	5	4_99403473	4_99654238	0.00534
snp24917-scaffold255-341953	snp24922-scaffold255-561595	5	4_99869914	4_100088066	0.01622
snp24923-scaffold255-598212	snp24927-scaffold255-799694	5	4_100122224	4_100324340	0.00157
snp24928-scaffold255-829725	snp55541-scaffold860-901552	5	4_100354304	4_100641968	0.00122
snp55538-scaffold860-764057	snp55533-scaffold860-529654	5	4_100781800	4_101007463	0.00829
snp55532-scaffold860-480336	snp55522-scaffold860-100234	5	4_101056685	4_101437464	0.00223
snp55520-scaffold860-11629	snp47984-scaffold676-588795	5	4_101526731	4_101705619	0.03544
snp47979-scaffold676-405483	snp47975-scaffold676-248489	5	4_101886905	4_102045063	0.01615
snp47972-scaffold676-114828	snp44271-scaffold603-87360	5	4_102179755	4_102348308	0.01844
snp44274-scaffold603-222035	snp44279-scaffold603-456051	5	4_102484704	4_102719412	0.00985
snp44283-scaffold603-618461	snp44288-scaffold603-835835	5	4_102879937	4_103099867	0.0046
snp44291-scaffold603-1002732	snp44297-scaffold603-1210181	5	4_103268626	4_103478895	0.00284
snp44303-scaffold603-1512343	snp44307-scaffold603-1684974	5	4_103782098	4_103958557	0.0113
4_103996662_AF-PAKI	snp44310-scaffold603-1803385	5	4_103996662	4_104078353	0.00135
snp44311-scaffold603-1840119	snp44315-scaffold603-2039906	5	4_104115306	4_104315554	0.01349
snp44319-scaffold603-2211078	snp44325-scaffold603-2472921	5	4_104487560	4_104751421	0.00518
snp44326-scaffold603-2502273	snp44330-scaffold603-2648332	5	4_104780775	4_104927339	0.02357
snp44331-scaffold603-2689275	snp44335-scaffold603-2850304	5	4_104966481	4_105128268	0.00223
snp44339-scaffold603-2998950	snp44344-scaffold603-3198329	5	4_105277656	4_105476408	0.01819
Random2.2K-487	snp44353-scaffold603-3593996	5	4_105559823	4_105873295	0.00486
snp44354-scaffold603-3637343	snp44358-scaffold603-3836583	5	4_105918380	4_106128146	0.01232
snp44362-scaffold603-3986930	snp44367-scaffold603-4222719	5	4_106280166	4_106516034	0.0089
snp44368-scaffold603-4284238	snp44373-scaffold603-4507519	5	4_106577825	4_106803408	0.00268
snp44374-scaffold603-4554118	snp44380-scaffold603-4774858	5	4_106849796	4_107068009	0.00889
snp44383-scaffold603-4896262	snp44391-scaffold603-5269478	5	4_107190130	4_107561917	0.04779
snp44392-scaffold603-5305733	snp44396-scaffold603-5484491	5	4_107600681	4_107781881	0.00033
snp44397-scaffold603-5521218	snp44403-scaffold603-5804120	5	4_107818046	4_108101424	0.02309
snp44405-scaffold603-5899120	snp44411-scaffold603-6144596	5	4_108197423	4_108444453	0.01576
snp44416-scaffold603-6379762	snp44420-scaffold603-6516996	5	4_108680532	4_108819032	0.00408
snp44422-scaffold603-6578324	snp2234-scaffold1069-143139	5	4_108880366	4_109101618	0.00358
snp2235-scaffold1069-178237	snp2240-scaffold1069-433050	5	4_109136736	4_109391748	0.01672
snp38644-scaffold49-2385845	snp38639-scaffold49-2165855	5	4_109491040	4_109713390	0.00634
snp38638-scaffold49-2128073	snp38633-scaffold49-1953494	5	4_109751119	4_109926139	0.00789
snp38632-scaffold49-1906162	snp38627-scaffold49-1724285	5	4_109976926	4_110160466	0.02804
snp38623-scaffold49-1581838	snp38618-scaffold49-1398840	5	4_110304399	4_110488027	0.02503
snp38614-scaffold49-1209913	snp38609-scaffold49-1036661	5	4_110677395	4_110850682	0.00115
snp38608-scaffold49-1007384	snp38604-scaffold49-833453	5	4_110879395	4_111053817	0.01436
snp38601-scaffold49-729414	snp38597-scaffold49-499713	5	4_111159034	4_111392557	0.00743
snp38593-scaffold49-301227	snp38588-scaffold49-110332	5	4_111592239	4_111784472	0.00643
snp38586-scaffold49-2395	snp18907-scaffold1903-1065756	5	4_111892173	4_111998068	0.00105
snp18906-scaffold1903-1014829	snp18902-scaffold1903-841973	5	4_112049442	4_112222208	0.00698
snp18897-scaffold1903-648429	snp18893-scaffold1903-463388	5	4_112416475	4_112602700	0.00466
snp18891-scaffold1903-382563	snp18886-scaffold1903-189539	5	4_112681992	4_112875088	0.01533
snp18883-scaffold1903-60270	snp56716-scaffold898-148436	5	4_113005525	4_113214996	0.00647
snp56721-scaffold898-352706	snp56725-scaffold898-495816	5	4_113424299	4_113568350	0.00039
snp56727-scaffold898-581788	snp56732-scaffold898-750442	5	4_113658702	4_113829449	0.00826
snp14555-scaffold1588-2473	snp34430-scaffold404-2323656	5	4_113833627	4_113988367	0.00205
snp34427-scaffold404-2159899	snp34420-scaffold404-1860753	5	4_114148116	4_114454701	0.00299
snp34419-scaffold404-1824299	snp34414-scaffold404-1583465	5	4_114490887	4_114730585	0.00829
snp34412-scaffold404-1481700	snp34405-scaffold404-1175480	5	4_114833710	4_115142465	0.00117
snp34404-scaffold404-1122643	snp34398-scaffold404-849748	5	4_115193529	4_115466499	0.0214
snp34396-scaffold404-769536	snp34390-scaffold404-568576	5	4_115547484	4_115747461	0.0103
snp34385-scaffold404-363504	snp34379-scaffold404-127708	5	4_115949358	4_116185963	0.00174
snp15052-scaffold1609-678098	snp15046-scaffold1609-442004	5	4_116363592	4_116599659	0.01086
snp15039-scaffold1609-156017	snp46420-scaffold641-1426922	5	4_116887995	4_117703610	0.00575
snp46417-scaffold641-1278697	snp46412-scaffold641-1063698	5	4_117851568	4_118063801	0.00875
snp46409-scaffold641-905679	snp46401-scaffold641-563098	5	4_118226600	4_118572114	0.01678
snp46398-scaffold641-427227	snp46393-scaffold641-193748	5	4_118708961	4_118939982	0.00252
snp46392-scaffold641-122901	snp52041-scaffold767-120662	5	4_119011329	4_119304416	0.0135
snp26665-scaffold280-36829	snp26669-scaffold280-226802	5	4_119407667	4_119594652	0.00198
snp26671-scaffold280-293792	snp26675-scaffold280-458935	5	4_119659370	4_119816467	0.00281
snp26676-scaffold280-499766	snp26680-scaffold280-654889	5	4_119857677	4_120015103	0.0097
4_120216251_AF-PAKI	snp26688-scaffold280-1028334	5	4_120216251	4_120348697	0.00667
5_276213_AF-PAKI	snp38515-scaffold487-567671	5	5_276213	5_616218	0.01768
snp38514-scaffold487-534533	snp38510-scaffold487-372049	5	5_649407	5_814257	0.00574
snp38509-scaffold487-325685	snp38505-scaffold487-155899	5	5_861055	5_1027487	0.00717
snp38503-scaffold487-10632	snp33875-scaffold399-2157575	5	5_1174059	5_1388224	0.00906
snp33870-scaffold399-1947287	snp33864-scaffold399-1637221	5	5_1599869	5_1909651	0.00735
snp33862-scaffold399-1567230	snp33857-scaffold399-1371081	5	5_1979075	5_2177381	0.02073
snp33856-scaffold399-1341614	snp33850-scaffold399-1042529	5	5_2207100	5_2504861	0.00157
snp33849-scaffold399-1009429	snp33845-scaffold399-750996	5	5_2538157	5_2795956	0.00664
snp33842-scaffold399-640212	snp33837-scaffold399-418361	5	5_2908117	5_3130943	0.02257
snp33836-scaffold399-372596	snp33832-scaffold399-223984	5	5_3177027	5_3328188	0.00132
snp33831-scaffold399-193846	snp19014-scaffold1911-8979	5	5_3358775	5_3558208	0.00428
snp19015-scaffold1911-37678	snp19023-scaffold1911-360214	5	5_3587924	5_3912927	0.0025
snp19025-scaffold1911-427968	snp19029-scaffold1911-573053	5	5_3981275	5_4127835	0.00709
snp19030-scaffold1911-610185	snp18730-scaffold1895-453785	5	5_4165404	5_4357831	0.00057
snp18728-scaffold1895-371066	snp18722-scaffold1895-74420	5	5_4441043	5_4738366	0.00361
snp16354-scaffold1724-8013	snp23455-scaffold2364-125603	5	5_4937988	5_5076544	0.00533
snp15221-scaffold1622-185807	5_5501967_AF-PAKI	5	5_5278802	5_5501967	0.01427
snp6036-scaffold1213-56772	snp6042-scaffold1213-249967	5	5_5688792	5_5883267	0.00658
snp6044-scaffold1213-372595	snp6052-scaffold1213-720041	5	5_6008633	5_6358276	0.01037
snp20363-scaffold2019-183334	snp20359-scaffold2019-15906	5	5_6575895	5_6743295	0.01196
snp54019-scaffold822-66684	snp54024-scaffold822-252377	5	5_6821614	5_7008513	0.00225
snp54025-scaffold822-301307	snp54030-scaffold822-500608	5	5_7057035	5_7254631	0.01
snp54031-scaffold822-545246	snp54035-scaffold822-698790	5	5_7299303	5_7454139	0.0017
snp54036-scaffold822-744469	snp54042-scaffold822-991345	5	5_7499977	5_7746988	0.01309
snp54044-scaffold822-1084549	snp54048-scaffold822-1269260	5	5_7841370	5_8029624	0.00392
snp54049-scaffold822-1305247	snp54054-scaffold822-1541220	5	5_8065766	5_8300616	0.00526
snp54055-scaffold822-1575118	snp54060-scaffold822-1781620	5	5_8334424	5_8540781	0.02071
snp54066-scaffold822-2010836	snp54071-scaffold822-2208281	5	5_8772257	5_8969998	0.00677
snp54074-scaffold822-2338236	snp19064-scaffold1917-176452	5	5_9095441	5_9371147	0.01239
snp19065-scaffold1917-222828	snp17485-scaffold1809-137331	5	5_9412898	5_9752574	0.00592
snp17486-scaffold1809-175754	snp34528-scaffold405-4026699	5	5_9791312	5_9966506	0.02007
snp34521-scaffold405-3744012	snp34516-scaffold405-3522541	5	5_10248926	5_10470304	0.01239
snp34515-scaffold405-3482334	snp34511-scaffold405-3320230	5	5_10510974	5_10672828	0.00024
snp34508-scaffold405-3196312	snp34504-scaffold405-3046203	5	5_10797131	5_10949157	0.00438
snp34501-scaffold405-2945762	snp34497-scaffold405-2746896	5	5_11051719	5_11252512	0.0106
snp34496-scaffold405-2713542	snp34492-scaffold405-2564123	5	5_11286611	5_11436571	0.00428
snp34491-scaffold405-2520828	snp34486-scaffold405-2313863	5	5_11480739	5_11690185	0.00799
snp34483-scaffold405-2171970	snp34479-scaffold405-2020292	5	5_11832772	5_11982438	0.01587
snp34474-scaffold405-1836355	snp34470-scaffold405-1656011	5	5_12165569	5_12346052	0.00413
snp34466-scaffold405-1446614	snp34461-scaffold405-1222968	5	5_12556850	5_12790222	0.01195
snp34460-scaffold405-1168096	snp34456-scaffold405-1013240	5	5_12844157	5_12999817	0.00193
snp34454-scaffold405-930388	snp34449-scaffold405-729352	5	5_13084173	5_13287400	0.00987
snp34447-scaffold405-635948	snp34443-scaffold405-473342	5	5_13384774	5_13549093	0.0001
snp34442-scaffold405-437505	snp34436-scaffold405-189404	5	5_13585671	5_13840303	0.0029
snp34433-scaffold405-19943	snp43290-scaffold577-147742	5	5_14008417	5_14179232	0.0012
snp43292-scaffold577-211860	snp43295-scaffold577-307463	5	5_14244421	5_14338672	0.00133
snp43299-scaffold577-460316	snp43303-scaffold577-605934	5	5_14492047	5_14642989	0.01114
snp43305-scaffold577-675913	snp43311-scaffold577-917839	5	5_14712146	5_14953370	0.0079
snp43313-scaffold577-985466	snp43318-scaffold577-1254559	5	5_15023010	5_15295488	0.00263
snp43319-scaffold577-1290764	snp43323-scaffold577-1473183	5	5_15329809	5_15511456	0.00099
snp43325-scaffold577-1546326	snp43329-scaffold577-1724772	5	5_15586506	5_15765686	0.0116
snp43332-scaffold577-1892191	snp36632-scaffold443-84880	5	5_15936205	5_16034314	0.00163
snp36634-scaffold443-178056	snp36640-scaffold443-469901	5	5_16127472	5_16421629	0.00776
snp36643-scaffold443-588048	snp36648-scaffold443-798014	5	5_16542470	5_16751318	0.00593
snp36649-scaffold443-841169	snp36653-scaffold443-990380	5	5_16794442	5_16949397	0.00061
snp36655-scaffold443-1067152	snp36660-scaffold443-1239317	5	5_17026638	5_17200334	0.01566
snp36664-scaffold443-1432595	snp14302-scaffold157-2500658	5	5_17397867	5_17621760	0.01034
snp14300-scaffold157-2431605	snp14295-scaffold157-2239766	5	5_17689990	5_17885832	0.00994
snp14293-scaffold157-2174674	snp14287-scaffold157-1875652	5	5_17950877	5_18251407	0.00131
snp14284-scaffold157-1770480	5_18638450_AF-PAKI	5	5_18357488	5_18638450	0.02337
snp14274-scaffold157-1277934	snp14270-scaffold157-1141044	5	5_18846686	5_18983941	0.03581
snp14268-scaffold157-1054300	snp14262-scaffold157-747916	5	5_19070194	5_19374317	0.00287
snp14261-scaffold157-687993	snp14256-scaffold157-443417	5	5_19434932	5_19679840	0.00617
snp14250-scaffold157-146425	snp32491-scaffold3709-13841	5	5_19976541	5_20141506	0.00269
snp38501-scaffold486-5603502	snp38496-scaffold486-5390202	5	5_20143470	5_20358348	0.00758
snp38492-scaffold486-5226285	snp38488-scaffold486-5054911	5	5_20524637	5_20695898	0.01094
snp38480-scaffold486-4757057	snp38476-scaffold486-4598390	5	5_20995407	5_21154536	0.02398
snp38474-scaffold486-4529027	snp38470-scaffold486-4360173	5	5_21225152	5_21395298	0.0075
snp38468-scaffold486-4276086	snp38464-scaffold486-4111460	5	5_21479200	5_21644333	0.02863
snp38459-scaffold486-3884386	snp38454-scaffold486-3677146	5	5_21872228	5_22080295	0.0066
snp38453-scaffold486-3638553	snp38448-scaffold486-3442464	5	5_22119201	5_22316587	0.00137
snp38447-scaffold486-3387042	snp38443-scaffold486-3189996	5	5_22372298	5_22564964	0.0454
snp38439-scaffold486-2987638	snp38434-scaffold486-2770180	5	5_22768298	5_22987123	0.00491
snp38430-scaffold486-2578174	snp38426-scaffold486-2412676	5	5_23179267	5_23345368	0.01174
snp38424-scaffold486-2328707	snp38419-scaffold486-2091286	5	5_23429366	5_23669928	0.0014
snp38418-scaffold486-2029593	snp38414-scaffold486-1839070	5	5_23731868	5_23922667	0.00398
snp38412-scaffold486-1770775	snp38407-scaffold486-1565149	5	5_23992266	5_24198761	0.00123
snp38404-scaffold486-1456194	snp38399-scaffold486-1191154	5	5_24307745	5_24574740	0.01016
snp38392-scaffold486-878250	snp38387-scaffold486-603053	5	5_24890106	5_25162042	0.02301
snp38383-scaffold486-374992	snp38378-scaffold486-143875	5	5_25388949	5_25620890	0.00789
snp38377-scaffold486-86071	snp17392-scaffold1802-98740	5	5_25678765	5_25863055	0.02065
snp17394-scaffold1802-169753	snp17399-scaffold1802-441453	5	5_25934769	5_26206783	0.00475
snp17401-scaffold1802-506059	snp17406-scaffold1802-716394	5	5_26272082	5_26482294	0.00074
snp17411-scaffold1802-1027775	snp31131-scaffold3446-150055	5	5_26792003	5_26985089	0.07194
snp31128-scaffold3446-32156	snp26717-scaffold2809-115862	5	5_27102207	5_27270630	0.0004
snp26718-scaffold2809-180337	snp26722-scaffold2809-341791	5	5_27334001	5_27495628	0.00841
snp26725-scaffold2809-457019	snp26731-scaffold2809-700319	5	5_27607542	5_27850517	0.02885
snp40706-scaffold521-227714	snp40712-scaffold521-445154	5	5_28080799	5_28296722	0.00041
snp40716-scaffold521-628070	snp40720-scaffold521-820614	5	5_28480010	5_28674375	0.0092
snp40725-scaffold521-1025814	snp40730-scaffold521-1233831	5	5_28881197	5_29090156	0.00578
snp40731-scaffold521-1278011	snp40736-scaffold521-1490254	5	5_29134436	5_29347331	0.00283
snp40737-scaffold521-1523239	snp40742-scaffold521-1771467	5	5_29380339	5_29628478	0.01137
snp40744-scaffold521-1865002	snp40748-scaffold521-2040968	5	5_29720002	5_29894418	0.00139
snp40750-scaffold521-2135466	snp40754-scaffold521-2301565	5	5_29988432	5_30156125	0.0043
snp40755-scaffold521-2335869	snp26005-scaffold2691-365236	5	5_30190829	5_30500499	0.01523
snp26004-scaffold2691-335016	snp26000-scaffold2691-166390	5	5_30530766	5_30699834	0.00093
snp25997-scaffold2691-49695	snp10950-scaffold1393-138987	5	5_30818669	5_31010202	0.00511
snp10953-scaffold1393-241775	snp10957-scaffold1393-431788	5	5_31114519	5_31305571	0.01379
snp10958-scaffold1393-460792	snp10962-scaffold1393-618234	5	5_31334752	5_31535900	0.00298
snp10964-scaffold1393-695322	snp10969-scaffold1393-882951	5	5_31613340	5_31801705	0.01722
snp10970-scaffold1393-920813	5_32043804_AF-PAKI	5	5_31839621	5_32043804	0.00183
snp43257-scaffold576-311345	snp43262-scaffold576-532003	5	5_32435566	5_32656339	0.02441
snp43265-scaffold576-657450	snp43269-scaffold576-847026	5	5_32782420	5_32970509	0.00645
snp43270-scaffold576-880085	snp43274-scaffold576-1014349	5	5_33003770	5_33139887	0.02511
snp43277-scaffold576-1145429	snp43282-scaffold576-1366777	5	5_33272152	5_33492408	0.01209
snp47304-scaffold665-4902	snp47309-scaffold665-203614	5	5_33595238	5_33793519	0.01206
snp47313-scaffold665-402496	snp47318-scaffold665-624914	5	5_33993843	5_34218177	0.00069
snp47320-scaffold665-745610	snp47325-scaffold665-962003	5	5_34341669	5_34559800	0.00278
snp47326-scaffold665-1024497	snp47329-scaffold665-1139943	5	5_34622136	5_34732671	0.00086
snp47330-scaffold665-1180467	snp47335-scaffold665-1421492	5	5_34773194	5_35013633	0.0195
snp47336-scaffold665-1477228	snp47340-scaffold665-1648247	5	5_35068980	5_35241240	0.00756
snp47345-scaffold665-1927526	snp16392-scaffold1728-92818	5	5_35522227	5_35721075	0.01747
snp9041-scaffold1329-104354	snp9045-scaffold1329-244020	5	5_35918720	5_36059625	0.00593
snp9046-scaffold1329-282079	snp9052-scaffold1329-510083	5	5_36097872	5_36325761	0.00182
snp9053-scaffold1329-559581	snp9064-scaffold1329-1026514	5	5_36375399	5_36842333	3e-05
snp9066-scaffold1329-1128684	snp12730-scaffold149-99353	5	5_36939144	5_37138657	0.00016
snp12732-scaffold149-177542	snp12736-scaffold149-347281	5	5_37217919	5_37394583	0.00659
snp12741-scaffold149-563468	snp12745-scaffold149-803866	5	5_37609251	5_37850809	0.00327
snp12746-scaffold149-854352	snp12750-scaffold149-1005378	5	5_37901045	5_38053692	0.00567
snp12752-scaffold149-1099781	snp12756-scaffold149-1263688	5	5_38149524	5_38314809	0.0039
snp12760-scaffold149-1501840	snp12764-scaffold149-1689060	5	5_38555394	5_38745515	0.00783
snp12769-scaffold149-1861621	snp12773-scaffold149-2005010	5	5_38919029	5_39063099	0.00189
snp12775-scaffold149-2083221	snp12780-scaffold149-2299489	5	5_39142559	5_39359513	0.00303
snp12781-scaffold149-2350980	snp12785-scaffold149-2564265	5	5_39410541	5_39626806	0.00413
snp12789-scaffold149-2742417	snp5576-scaffold1195-1778115	5	5_39800510	5_40265435	0.0048
snp5572-scaffold1195-1636091	snp5555-scaffold1195-841188	5	5_40409737	5_41204780	0.01804
snp5548-scaffold1195-532765	snp5539-scaffold1195-140210	5	5_41513992	5_41910947	0.00129
snp5537-scaffold1195-37628	snp57567-scaffold920-124704	5	5_42019956	5_42183861	0.0021
snp57568-scaffold920-170273	snp57573-scaffold920-345825	5	5_42229267	5_42405691	0.03697
snp33525-scaffold394-26343	snp33531-scaffold394-285901	5	5_42592363	5_42854111	0.02055
snp33533-scaffold394-368389	snp33536-scaffold394-506436	5	5_42936199	5_43065970	0.00392
snp33538-scaffold394-599027	snp33542-scaffold394-770559	5	5_43159888	5_43334664	0.028
snp33544-scaffold394-835647	snp33548-scaffold394-966334	5	5_43399844	5_43530535	0.00362
snp33549-scaffold394-1020771	snp33553-scaffold394-1206836	5	5_43586236	5_43775455	0.0046
snp33555-scaffold394-1335362	snp33559-scaffold394-1535623	5	5_43904877	5_44105972	0.00558
snp33561-scaffold394-1598541	snp33565-scaffold394-1761309	5	5_44167483	5_44330787	0.00122
snp33568-scaffold394-1880131	snp33572-scaffold394-2026538	5	5_44450364	5_44597424	0.00166
snp33574-scaffold394-2105639	snp33578-scaffold394-2273305	5	5_44677090	5_44844705	0.00247
snp33579-scaffold394-2311866	snp33583-scaffold394-2473852	5	5_44882353	5_45046609	0.0117
snp33589-scaffold394-2732029	snp33594-scaffold394-2924580	5	5_45305306	5_45497028	0.01916
5_45579589_AF-PAKI	snp33603-scaffold394-3280465	5	5_45579589	5_45853538	0.00321
snp33605-scaffold394-3354784	snp33610-scaffold394-3519484	5	5_45928224	5_46093126	0.00996
snp33611-scaffold394-3559760	snp23605-scaffold2380-91112	5	5_46133409	5_46349698	0.00218
snp19617-scaffold1980-729700	snp19612-scaffold1980-517252	5	5_46685638	5_46899680	0.01821
snp19604-scaffold1980-177701	snp37631-scaffold463-103795	5	5_47237701	5_47519427	0.0027
snp37632-scaffold463-182773	snp37637-scaffold463-397179	5	5_47598533	5_47814995	0.00085
snp37639-scaffold463-478192	snp37644-scaffold463-676381	5	5_47892665	5_48087851	0.0041
snp37646-scaffold463-791102	snp40996-scaffold528-920051	5	5_48203182	5_48351949	0.00278
snp40989-scaffold528-565003	snp40985-scaffold528-351341	5	5_48707175	5_48920433	0.00902
snp40981-scaffold528-192048	snp40977-scaffold528-25893	5	5_49080627	5_49247024	0.0215
snp52257-scaffold775-50905	snp52261-scaffold775-229181	5	5_49374538	5_49555257	0.02356
snp52264-scaffold775-345146	snp52269-scaffold775-550236	5	5_49673636	5_49882342	0.00151
snp52271-scaffold775-609737	snp52275-scaffold775-768624	5	5_49941846	5_50097442	0.00706
snp19143-scaffold1924-168099	snp49857-scaffold712-15398	5	5_50413523	5_50596853	0.01723
snp49861-scaffold712-181383	snp49864-scaffold712-285403	5	5_50763472	5_50867311	0.00082
snp49867-scaffold712-396829	snp49872-scaffold712-606583	5	5_50979552	5_51192076	0.00062
snp49877-scaffold712-822633	snp49882-scaffold712-1005203	5	5_51408009	5_51584761	0.00413
snp49885-scaffold712-1154342	snp49888-scaffold712-1273157	5	5_51733783	5_51853604	0.04793
snp48002-scaffold678-355835	snp47997-scaffold678-131525	5	5_51949884	5_52175504	0.00671
snp33477-scaffold392-5265732	snp33471-scaffold392-4957771	5	5_52324968	5_52636750	0.02457
snp33464-scaffold392-4694063	snp33460-scaffold392-4528568	5	5_52900929	5_53067116	0.01242
snp33458-scaffold392-4457951	5_53350378_AF-PAKI	5	5_53138546	5_53350378	0.01879
snp33449-scaffold392-4082321	snp33445-scaffold392-3919057	5	5_53518099	5_53683169	0.01692
snp33443-scaffold392-3835235	snp33436-scaffold392-3513165	5	5_53766954	5_54092095	0.00736
snp33434-scaffold392-3436139	snp33428-scaffold392-3184932	5	5_54169099	5_54423278	0.02587
snp33423-scaffold392-2982147	snp33418-scaffold392-2717342	5	5_54631025	5_54898557	0.0226
snp33412-scaffold392-2405564	snp33407-scaffold392-2189039	5	5_55204930	5_55419984	0.05091
snp33406-scaffold392-2098503	snp33402-scaffold392-1947839	5	5_55510831	5_55661765	0.00226
snp33401-scaffold392-1890664	snp33397-scaffold392-1700143	5	5_55718968	5_55906531	0.01177
snp33396-scaffold392-1656781	snp33385-scaffold392-1075325	5	5_55950625	5_56534906	0.01626
ilmnseq_rs650402792	snp33379-scaffold392-798850	5	5_56725086	5_56812171	0.01991
snp33375-scaffold392-619994	snp33370-scaffold392-277435	5	5_56990814	5_57243762	0.00954
snp33368-scaffold392-193790	snp12644-scaffold1482-83416	5	5_57327477	5_57621275	0.00632
snp12645-scaffold1482-131943	snp56746-scaffold899-646935	5	5_57670431	5_57978902	0.00312
snp56740-scaffold899-393024	snp42457-scaffold562-22244	5	5_58092636	5_58516468	0.0107
snp42464-scaffold562-342225	snp42468-scaffold562-514030	5	5_58839106	5_59011245	0.02858
snp42469-scaffold562-555032	snp42473-scaffold562-698742	5	5_59052317	5_59195464	0.00491
snp42476-scaffold562-875208	snp42482-scaffold562-1137567	5	5_59372294	5_59635759	0.00789
snp42488-scaffold562-1430040	snp42493-scaffold562-1663401	5	5_59929528	5_60169814	0.00653
snp42494-scaffold562-1710764	snp42499-scaffold562-1925592	5	5_60216850	5_60431276	0.02469
snp42500-scaffold562-1958127	snp42505-scaffold562-2119741	5	5_60463806	5_60624771	0.00157
snp42506-scaffold562-2163324	snp42512-scaffold562-2433484	5	5_60668718	5_60940927	0.02717
snp42517-scaffold562-2688681	snp21679-scaffold212-1515179	5	5_61199200	5_61381147	0.01027
snp21677-scaffold212-1434906	snp21673-scaffold212-1256361	5	5_61461511	5_61639499	0.02935
snp21667-scaffold212-980390	snp21663-scaffold212-767669	5	5_61915179	5_62130041	0.00865
snp21660-scaffold212-603710	snp21655-scaffold212-380618	5	5_62304120	5_62532038	0.02275
snp21652-scaffold212-227961	snp28708-scaffold310-187910	5	5_62685497	5_63086660	0.00402
snp28714-scaffold310-394451	snp28719-scaffold310-561063	5	5_63292675	5_63460551	0.00128
snp28720-scaffold310-599461	snp28726-scaffold310-887565	5	5_63498948	5_63767217	0.01994
snp28728-scaffold310-994469	Random2.2K-569	5	5_63874244	5_64043184	0.01062
snp28736-scaffold310-1338098	snp28739-scaffold310-1501461	5	5_64217662	5_64382412	0.05742
snp28741-scaffold310-1579060	snp28745-scaffold310-1724544	5	5_64459954	5_64607093	0.02468
snp28747-scaffold310-1813453	snp28751-scaffold310-2009655	5	5_64696876	5_64873013	0.00312
snp28753-scaffold310-2102147	snp28760-scaffold310-2386598	5	5_64965666	5_65252327	0.0066
snp28765-scaffold310-2611774	Random2.2K-573	5	5_65476286	5_65612579	0.05709
snp28769-scaffold310-2771211	snp28773-scaffold310-2975596	5	5_65639337	5_65844051	0.01981
snp28775-scaffold310-3042430	snp28779-scaffold310-3206365	5	5_65911846	5_66076883	0.00792
snp28785-scaffold310-3464649	snp28790-scaffold310-3694887	5	5_66336044	5_66567994	0.02224
snp28792-scaffold310-3777916	snp28796-scaffold310-3918829	5	5_66651149	5_66792530	0.00127
snp28798-scaffold310-3992286	snp28801-scaffold310-4166265	5	5_66865739	5_67036930	0.01424
snp28803-scaffold310-4245947	snp28808-scaffold310-4457760	5	5_67116313	5_67328157	0.0132
snp28811-scaffold310-4611191	snp28815-scaffold310-4784893	5	5_67481464	5_67656166	0.00134
snp28816-scaffold310-4817123	snp28822-scaffold310-5053951	5	5_67691110	5_67926083	0.00365
snp28823-scaffold310-5082547	snp28828-scaffold310-5263693	5	5_67954671	5_68136147	0.00531
snp28829-scaffold310-5293692	snp28834-scaffold310-5477386	5	5_68166162	5_68349595	0.00219
snp28835-scaffold310-5510750	snp28839-scaffold310-5703298	5	5_68382932	5_68575388	0.00981
snp28844-scaffold310-5914216	snp28848-scaffold310-6088023	5	5_68786574	5_68962168	0.00123
snp28851-scaffold310-6243898	snp28855-scaffold310-6381274	5	5_69119673	5_69257345	0.01213
snp28859-scaffold310-6533950	snp28865-scaffold310-6836743	5	5_69410361	5_69713653	0.00907
snp28866-scaffold310-6866081	snp28875-scaffold310-7256025	5	5_69743011	5_70133146	0.00455
snp28878-scaffold310-7407632	snp32943-scaffold383-8054	5	5_70284420	5_70593210	0.00204
snp32945-scaffold383-86652	snp32949-scaffold383-239883	5	5_70672319	5_70824246	0.00419
snp32950-scaffold383-269629	snp32956-scaffold383-560574	5	5_70854202	5_71140318	0.0276
snp32958-scaffold383-653533	snp32963-scaffold383-880994	5	5_71232715	5_71462532	0.00422
snp32965-scaffold383-946746	snp32969-scaffold383-1121395	5	5_71527955	5_71702243	0.01097
snp32971-scaffold383-1207138	5_71941838_AF-PAKI	5	5_71788347	5_71941838	0.02454
snp6387-scaffold1225-145754	snp16794-scaffold1759-538438	5	5_72032792	5_72393131	0.00072
snp16793-scaffold1759-509609	snp16789-scaffold1759-354525	5	5_72421963	5_72576756	0.01047
snp16787-scaffold1759-269349	snp23885-scaffold2406-35937	5	5_72662228	5_73014663	0.019
snp59671-scaffold988-70076	snp289-scaffold1007-1006582	5	5_73241971	5_73494428	0.0355
snp287-scaffold1007-898943	snp283-scaffold1007-721200	5	5_73602918	5_73780967	0.00712
GoatD01.031751	snp277-scaffold1007-473680	5	5_73860416	5_74025776	0.00159
snp275-scaffold1007-349087	snp271-scaffold1007-133258	5	5_74150662	5_74357529	0.00811
5_74484460_AF-PAKI	snp184-scaffold1003-88715	5	5_74484460	5_74577831	0.00473
snp190-scaffold1003-377728	snp194-scaffold1003-526053	5	5_74868285	5_75018424	0.00402
snp32384-scaffold368-1088126	snp32377-scaffold368-765290	5	5_75087691	5_75422623	0.00254
snp32370-scaffold368-454814	snp32366-scaffold368-305218	5	5_75736491	5_75886454	0.04919
snp32363-scaffold368-117071	snp2292-scaffold107-92036	5	5_76073818	5_76285146	0.02043
snp2296-scaffold107-229476	snp2301-scaffold107-408774	5	5_76423528	5_76605256	0.00706
snp2302-scaffold107-451710	snp2309-scaffold107-811030	5	5_76649018	5_77011426	0.00789
Random2.2K-584	snp2319-scaffold107-1238542	5	5_77227212	5_77440566	0.00577
snp2326-scaffold107-1556604	snp2332-scaffold107-1815693	5	5_77762147	5_78021024	0.00587
snp2336-scaffold107-2023208	snp2340-scaffold107-2192270	5	5_78231579	5_78402222	0.00912
snp2341-scaffold107-2224482	snp2345-scaffold107-2399598	5	5_78434462	5_78611222	0.00136
snp2348-scaffold107-2543855	snp2352-scaffold107-2714683	5	5_78756383	5_78928702	0.00847
snp2358-scaffold107-3021828	snp2362-scaffold107-3159231	5	5_79240366	5_79381500	0.008
snp2364-scaffold107-3224242	snp2369-scaffold107-3461522	5	5_79445952	5_79686555	0.00126
snp2370-scaffold107-3518184	snp2374-scaffold107-3710006	5	5_79743593	5_79936627	0.01142
snp2379-scaffold107-3960100	snp2385-scaffold107-4230753	5	5_80184561	5_80455454	0.00908
snp2387-scaffold107-4351800	snp2392-scaffold107-4569760	5	5_80576979	5_80795244	0.0033
snp2393-scaffold107-4605802	snp2400-scaffold107-4924792	5	5_80831322	5_81150661	0.01209
snp2404-scaffold107-5126072	snp2408-scaffold107-5267268	5	5_81352549	5_81494484	0.01479
snp2409-scaffold107-5311501	snp2413-scaffold107-5486105	5	5_81535871	5_81710149	0.0411
snp2415-scaffold107-5592483	snp2420-scaffold107-5795027	5	5_81816863	5_82017600	0.00368
snp2424-scaffold107-5956741	snp2429-scaffold107-6203966	5	5_82180117	5_82424230	0.02525
5_82474999_AF-PAKI	snp2435-scaffold107-6480939	5	5_82474999	5_82701927	0.01076
snp2438-scaffold107-6590879	snp2443-scaffold107-6787723	5	5_82813213	5_83011955	0.00828
snp2444-scaffold107-6841261	snp2448-scaffold107-7025132	5	5_83066080	5_83251997	0.02118
snp2451-scaffold107-7164672	snp2456-scaffold107-7351739	5	5_83392142	5_83577365	0.01673
snp2460-scaffold107-7537875	snp2464-scaffold107-7698744	5	5_83763030	5_83925701	0.00272
snp2467-scaffold107-7821698	GoatD01.018281	5	5_84048953	5_84281343	0.00761
snp2473-scaffold107-8065734	snp2480-scaffold107-8384537	5	5_84291649	5_84611189	0.01113
snp2485-scaffold107-8597449	snp2490-scaffold107-8789739	5	5_84824038	5_85016718	0.00898
snp2495-scaffold107-9024949	snp8884-scaffold1319-23999	5	5_85254951	5_85423412	0.00231
snp8885-scaffold1319-69772	snp8889-scaffold1319-213907	5	5_85468310	5_85613261	0.01211
snp8893-scaffold1319-432767	snp8901-scaffold1319-782962	5	5_85833492	5_86183316	0.03018
snp8902-scaffold1319-816875	snp8907-scaffold1319-1041097	5	5_86217175	5_86445172	0.01266
snp8908-scaffold1319-1072697	snp8929-scaffold1322-1600	5	5_86476973	5_86565319	0.00418
snp8931-scaffold1322-89443	snp8935-scaffold1322-262746	5	5_86654136	5_86828397	0.00459
snp8936-scaffold1322-294608	snp8942-scaffold1322-554351	5	5_86860215	5_87122811	0.03015
snp8945-scaffold1322-688016	snp51086-scaffold740-2799580	5	5_87255522	5_87441236	0.00668
snp51085-scaffold740-2763947	snp51081-scaffold740-2571225	5	5_87477353	5_87671047	0.01468
snp51078-scaffold740-2448081	Random2.2K-595	5	5_87795224	5_87969152	0.01666
snp51074-scaffold740-2236518	snp51069-scaffold740-2044897	5	5_88010006	5_88203831	0.00494
snp51067-scaffold740-1976088	snp51063-scaffold740-1790527	5	5_88273642	5_88460205	0.00403
snp51062-scaffold740-1735649	snp51058-scaffold740-1541288	5	5_88514076	5_88703853	0.00656
snp51052-scaffold740-1332274	snp51045-scaffold740-1022088	5	5_88915511	5_89226046	0.00456
snp51044-scaffold740-980458	snp51040-scaffold740-793722	5	5_89267755	5_89453989	0.00169
snp51039-scaffold740-760545	snp51034-scaffold740-583264	5	5_89487339	5_89667497	0.00162
snp51033-scaffold740-527392	snp51029-scaffold740-352961	5	5_89721779	5_89892651	0.01504
snp51026-scaffold740-230998	snp51022-scaffold740-86044	5	5_90012167	5_90157928	0.04176
snp51021-scaffold740-49477	snp54201-scaffold827-2159757	5	5_90194352	5_90526162	0.00447
5_93192235_AF-PAKI	snp47380-scaffold666-1454968	5	5_93192235	5_95619570	0.01318
snp47376-scaffold666-1300349	snp47372-scaffold666-1136418	5	5_95774388	5_95938450	0.00361
snp47367-scaffold666-915662	snp47363-scaffold666-695998	5	5_96159353	5_96377077	0.03568
snp47361-scaffold666-604117	snp47355-scaffold666-348313	5	5_96470238	5_96726329	0.00977
snp47352-scaffold666-202863	snp47348-scaffold666-52899	5	5_96872236	5_97020952	0.04264
snp47347-scaffold666-14053	snp56979-scaffold903-75811	5	5_97060163	5_97201888	0.00175
snp56980-scaffold903-107591	snp56985-scaffold903-321615	5	5_97227891	5_97440697	0.01804
snp56986-scaffold903-353290	GoatD01.009628	5	5_97472519	5_97607451	0.00037
snp56990-scaffold903-530285	snp22600-scaffold2239-222897	5	5_97650337	5_97963504	0.00196
snp22599-scaffold2239-174207	snp12673-scaffold1486-575681	5	5_98012304	5_98241569	0.01848
snp12672-scaffold1486-546463	snp12665-scaffold1486-211627	5	5_98270898	5_98605966	0.00215
snp12663-scaffold1486-112473	snp28633-scaffold308-274286	5	5_98705724	5_99610616	0.02394
snp43872-scaffold593-143027	snp43876-scaffold593-268852	5	5_99756163	5_99882273	0.01305
snp43881-scaffold593-491049	snp43886-scaffold593-713486	5	5_100106444	5_100328328	0.00747
snp43889-scaffold593-876132	snp43893-scaffold593-1071376	5	5_100496745	5_100698068	0.00941
snp14503-scaffold1584-32638	snp20977-scaffold2055-249618	5	5_102084477	5_102343637	0.00662
snp51116-scaffold748-56833	snp51124-scaffold748-430944	5	5_102526672	5_102900900	0.03714
snp51128-scaffold748-627709	snp51133-scaffold748-860985	5	5_103095868	5_103329403	0.00359
5_103352994_AF-PAKI	snp51139-scaffold748-1115442	5	5_103352994	5_103581920	0.05869
snp51142-scaffold748-1245183	snp51147-scaffold748-1456444	5	5_103711870	5_103923118	0.01201
GoatD01.004835	snp51697-scaffold76-1207215	5	5_104114369	5_104274127	0.00867
snp51696-scaffold76-1158083	snp51690-scaffold76-931884	5	5_104317848	5_104546760	0.00647
snp51689-scaffold76-898030	snp51684-scaffold76-699881	5	5_104580521	5_104778868	0.01454
snp51677-scaffold76-445765	snp51673-scaffold76-275466	5	5_105034060	5_105204794	0.02868
snp51670-scaffold76-173744	GoatD01.034327	5	5_105306033	5_105578461	0.03534
snp23104-scaffold2301-119719	snp10769-scaffold1383-658317	5	5_105595613	5_105812631	0.00492
snp10768-scaffold1383-614740	snp10764-scaffold1383-378620	5	5_105854568	5_106096905	0.01257
snp10763-scaffold1383-338323	GoatD01.042622	5	5_106137302	5_106430751	0.00224
snp19987-scaffold1996-51880	snp19991-scaffold1996-260166	5	5_106525552	5_106734515	0.06742
snp19997-scaffold1996-494158	snp12157-scaffold1450-214293	5	5_106968539	5_107173759	0.0285
snp12162-scaffold1450-458901	snp12165-scaffold1450-594049	5	5_107417156	5_107550298	0.02503
snp27784-scaffold297-471761	snp27779-scaffold297-227633	5	5_107615021	5_107858467	0.00343
snp20267-scaffold2006-78932	snp20272-scaffold2006-334419	5	5_108165237	5_108420020	0.00066
snp28480-scaffold3035-31924	snp47461-scaffold6689-17918	5	5_108574327	5_108764764	0.0096
snp48873-scaffold698-35481	snp48877-scaffold698-265295	5	5_108818624	5_109048924	0.00884
snp48878-scaffold698-309659	snp48882-scaffold698-466626	5	5_109093134	5_109258593	0.0143
snp48883-scaffold698-509520	snp48887-scaffold698-712747	5	5_109301287	5_109494091	0.00225
snp48892-scaffold698-927893	snp48896-scaffold698-1086033	5	5_109708866	5_109865705	0.00336
snp48898-scaffold698-1158624	snp48904-scaffold698-1426669	5	5_109938580	5_110207716	0.00058
snp48905-scaffold698-1469284	snp48911-scaffold698-1801000	5	5_110250631	5_110575334	0.01144
snp48920-scaffold698-2241539	snp48924-scaffold698-2416371	5	5_111017040	5_111193182	0.02004
snp48925-scaffold698-2470424	snp48931-scaffold698-2784592	5	5_111247679	5_111561549	0.00652
snp48932-scaffold698-2832901	snp48938-scaffold698-3162246	5	5_111610456	5_111938644	0.00714
snp48939-scaffold698-3210380	snp12652-scaffold1483-309049	5	5_111987474	5_112150129	0.03567
snp12650-scaffold1483-217071	snp49599-scaffold709-23986	5	5_112241620	5_112475388	0.00401
snp49601-scaffold709-103527	snp49606-scaffold709-328454	5	5_112555181	5_112780093	0.00036
snp49608-scaffold709-396733	snp49612-scaffold709-590610	5	5_112846109	5_113036945	0.01114
snp49613-scaffold709-627826	snp26708-scaffold2806-467259	5	5_113073386	5_113344488	0.00427
snp26707-scaffold2806-427354	snp26703-scaffold2806-252192	5	5_113384823	5_113555452	0.01364
snp30016-scaffold3274-189409	snp30014-scaffold3274-106609	5	5_113816926	5_113896622	0.01611
GoatD01.055655_O	snp10796-scaffold1384-1189137	5	5_114105129	5_114305112	0.00609
snp10798-scaffold1384-1317189	snp10774-scaffold1384-104652	5	5_114430058	5_114658003	0.01147
snp10775-scaffold1384-144976	snp10781-scaffold1384-450739	5	5_114698103	5_115003901	0.0015
snp10787-scaffold1384-759026	snp14412-scaffold1573-69295	5	5_115299207	5_115601050	0.00878
snp15141-scaffold1618-146544	snp15146-scaffold1618-425229	5	5_115942653	5_116220567	0.00675
5_116371807_AF-PAKI	snp15806-scaffold1657-373777	5	5_116371807	5_116629121	0.00416
snp15805-scaffold1657-336915	snp15801-scaffold1657-193630	5	5_116662402	5_116807516	0.01971
snp15797-scaffold1657-22752	snp3415-scaffold1104-181617	5	5_116979586	5_117157387	0.0028
snp12979-scaffold15-526697	snp12975-scaffold15-372148	5	5_117337522	5_117486496	0.00953
snp12971-scaffold15-182854	snp22113-scaffold2180-22525	5	5_117666597	5_117872641	0.00196
snp22114-scaffold2180-83410	snp7079-scaffold1262-168152	5	5_117932089	5_118301420	0.01077
snp7082-scaffold1262-338975	snp22490-scaffold2225-174369	5	5_118466679	5_118772593	0.00317
snp22492-scaffold2225-288080	snp22492-scaffold2225-288080	1	5_118885607	5_118885607	6e-05
snp24070-scaffold2452-4802	snp5345-scaffold1185-167626	5	6_22368	6_362576	0.07479
snp31781-scaffold3550-11310	snp31740-scaffold354-290051	5	6_434910	6_752376	0.02663
snp31743-scaffold354-463461	snp31748-scaffold354-688912	5	6_927062	6_1152513	0.02612
snp23964-scaffold2431-15287	snp18256-scaffold1850-338080	5	6_1362639	6_1566215	0.02978
snp18254-scaffold1850-246387	snp18250-scaffold1850-52287	5	6_1658648	6_1854104	0.00313
snp59984-scaffold999-85530	snp59987-scaffold999-208892	5	6_2003532	6_2128119	0.01781
snp59988-scaffold999-243335	snp59993-scaffold999-426450	5	6_2162545	6_2347436	0.00823
snp4843-scaffold1161-130479	snp37612-scaffold461-110012	5	6_2506358	6_2760631	0.04456
snp37620-scaffold461-429570	snp42289-scaffold5565-2384	5	6_3077912	6_3472105	0.00614
snp4243-scaffold1131-586101	snp4237-scaffold1131-373570	5	6_3654783	6_3872769	0.0077
snp4233-scaffold1131-229217	snp4228-scaffold1131-8745	5	6_4023430	6_4267111	0.04796
snp27465-scaffold2927-304597	snp27460-scaffold2927-111791	5	6_4310648	6_4504717	0.0117
snp27338-scaffold2900-87360	snp18703-scaffold189-919896	5	6_4703353	6_4912682	0.00156
snp18702-scaffold189-886569	snp18698-scaffold189-729955	5	6_4945869	6_5101236	0.03604
snp18691-scaffold189-446751	snp18686-scaffold189-254675	5	6_5383860	6_5579277	0.00849
snp18685-scaffold189-222083	snp5516-scaffold1193-343196	5	6_5612072	6_6233883	0.02154
snp5517-scaffold1193-378902	snp16165-scaffold170-63921	5	6_6268947	6_6622409	0.00131
snp16166-scaffold170-111312	snp16170-scaffold170-291144	5	6_6670641	6_6851981	0.01922
snp16173-scaffold170-437217	snp16177-scaffold170-572544	5	6_6995308	6_7129135	0.00444
snp16178-scaffold170-617900	snp11301-scaffold1408-185720	5	6_7174988	6_7444281	0.00391
snp11304-scaffold1408-291079	snp53543-scaffold814-126761	5	6_7550758	6_7790334	0.0207
snp53542-scaffold814-70900	snp46124-scaffold635-161069	5	6_7846235	6_8086484	0.00307
snp46126-scaffold635-234606	snp46132-scaffold635-506476	5	6_8162051	6_8423412	0.00628
snp51706-scaffold760-280458	snp14030-scaffold1555-143825	5	6_8741030	6_8929920	0.00877
snp20354-scaffold2017-74032	snp19456-scaffold1964-83980	5	6_9134065	6_9352637	0.00423
snp19457-scaffold1964-119046	snp19369-scaffold1958-162026	5	6_9388916	6_9692160	0.00132
snp19368-scaffold1958-104157	snp31095-scaffold344-317295	5	6_9749336	6_10144986	0.00051
snp31096-scaffold344-349091	snp31101-scaffold344-532264	5	6_10177177	6_10362832	0.01305
snp31107-scaffold344-773771	snp31114-scaffold344-1063214	5	6_10607407	6_10900756	0.00735
snp31115-scaffold344-1117741	snp31119-scaffold344-1302909	5	6_10955166	6_11137061	0.01896
snp31120-scaffold344-1353566	snp31124-scaffold344-1519002	5	6_11187013	6_11360536	0.00653
snp15031-scaffold1606-46207	snp21376-scaffold2085-134162	5	6_11485760	6_11595263	0.00067
snp21374-scaffold2085-58265	snp30880-scaffold340-3553070	5	6_11671730	6_11828141	0.00388
snp30877-scaffold340-3420423	snp30872-scaffold340-3188970	5	6_11961236	6_12193214	0.0026
snp30864-scaffold340-2868320	snp30860-scaffold340-2705473	5	6_12513254	6_12677116	0.00177
snp30859-scaffold340-2641885	snp30855-scaffold340-2499136	5	6_12741165	6_12884454	0.01226
6_13015198_AF-PAKI	snp30847-scaffold340-2188481	5	6_13015198	6_13195756	0.02448
snp30844-scaffold340-2083066	snp30835-scaffold340-1677019	5	6_13301964	6_13710175	0.02263
snp30834-scaffold340-1643230	snp30824-scaffold340-1241741	5	6_13743803	6_14145434	0.00053
snp30819-scaffold340-982220	snp30814-scaffold340-774990	5	6_14405578	6_14613402	0.0013
snp30811-scaffold340-656570	snp30807-scaffold340-449603	5	6_14732934	6_14938224	0.00634
snp30806-scaffold340-399377	snp30800-scaffold340-159095	5	6_14988387	6_15228960	0.01658
snp30796-scaffold340-10916	snp18672-scaffold1887-41900	5	6_15379583	6_15501584	0.03322
snp18674-scaffold1887-149893	snp18677-scaffold1887-299559	5	6_15609221	6_15760232	0.00731
snp18680-scaffold1887-421015	snp17588-scaffold1822-199184	5	6_15882730	6_16114494	0.00035
snp52912-scaffold795-52736	snp52917-scaffold795-227243	5	6_16202958	6_16379349	0.00192
snp52920-scaffold795-349358	snp52930-scaffold795-727830	5	6_16500436	6_16880306	0.00471
snp52933-scaffold795-838158	snp52937-scaffold795-1019153	5	6_16991272	6_17172602	0.0003
snp52938-scaffold795-1082026	snp52944-scaffold795-1340047	5	6_17235578	6_17493059	0.00771
snp52952-scaffold795-1679100	snp52958-scaffold795-1944793	5	6_17824226	6_18091733	0.00291
6_18150704_AF-PAKI	snp52965-scaffold795-2235370	5	6_18150704	6_18383693	0.00193
[truncated: 5,610 more rows]

## Sheet: Milk_NE_Variance
Supplementary file: Genetic variance explained by markers for milk net energy (MNE) in goats
Start SNP	End SNP	N. SNPs	Start SNP (BP)	End SNP (BP)	% of variance explained
snp14099-scaffold1560-920888	snp2817-scaffold1082-658683	5	1_47271	1_281100	0.00319
snp2816-scaffold1082-615033	snp2812-scaffold1082-438570	5	1_324817	1_496137	0.00965
snp2811-scaffold1082-402075	snp2807-scaffold1082-243110	5	1_533477	1_693185	0.00059
snp2806-scaffold1082-191347	snp2802-scaffold1082-11101	5	1_745961	1_926757	0.01569
snp59374-scaffold979-159760	snp59379-scaffold979-370658	5	1_1098176	1_1310088	0.00564
snp59381-scaffold979-465999	snp59385-scaffold979-633118	5	1_1405809	1_1570176	0.01333
snp59386-scaffold979-681920	snp59393-scaffold979-973155	5	1_1618998	1_1930088	0.00171
snp59395-scaffold979-1074405	snp59399-scaffold979-1201688	5	1_2030934	1_2158850	0.03866
snp59400-scaffold979-1244886	snp23394-scaffold2342-28469	5	1_2202325	1_2386949	0.01308
1_2546794_AF-PAKI	snp55865-scaffold868-981390	5	1_2546794	1_2744278	0.01338
snp55857-scaffold868-647631	snp55854-scaffold868-519038	5	1_3079285	1_3207812	0.03702
1_3592225_RH-map	1_3748182_RH-map	5	1_3592225	1_3748182	0.01288
snp14440-scaffold1577-154369	snp14446-scaffold1577-437027	5	1_3892026	1_4176907	0.02692
snp14447-scaffold1577-466245	snp19290-scaffold1944-764910	5	1_4206140	1_4368265	0.01071
snp19288-scaffold1944-677079	snp19284-scaffold1944-505899	5	1_4458236	1_4630009	0.04201
snp19281-scaffold1944-356532	snp19276-scaffold1944-91838	5	1_4779498	1_5044740	0.05421
snp20592-scaffold2027-926205	snp20588-scaffold2027-719077	5	1_5184119	1_5392991	0.01102
snp20587-scaffold2027-679919	snp20583-scaffold2027-526428	5	1_5432216	1_5581623	0.03857
snp20580-scaffold2027-408470	snp20576-scaffold2027-203036	5	1_5700987	1_5907279	0.00487
snp20575-scaffold2027-167610	snp20571-scaffold2027-5376	5	1_5942841	1_6107244	0.01355
snp44231-scaffold601-124250	snp44237-scaffold601-425976	5	1_6237063	1_6539441	0.02676
snp44238-scaffold601-470512	snp44244-scaffold601-753492	5	1_6584302	1_6864331	0.01104
snp44246-scaffold601-869506	snp44251-scaffold601-1125355	5	1_6975496	1_7228763	0.02064
snp44252-scaffold601-1187060	snp17080-scaffold1783-241862	5	1_7290562	1_7485263	0.09866
snp48424-scaffold688-52770	snp48429-scaffold688-249236	5	1_7779742	1_7980410	0.10046
snp48432-scaffold688-380638	snp48437-scaffold688-574595	5	1_8112978	1_8307924	0.05807
snp48438-scaffold688-610973	snp48445-scaffold688-903917	5	1_8344502	1_8637284	0.09124
snp48446-scaffold688-941891	snp48450-scaffold688-1138797	5	1_8675129	1_8869620	0.0153
snp48451-scaffold688-1172148	snp48456-scaffold688-1348884	5	1_8903202	1_9080472	0.09393
snp48458-scaffold688-1409735	snp55837-scaffold867-158233	5	1_9141331	1_9347664	0.03538
snp55839-scaffold867-222852	snp8476-scaffold1307-388513	5	1_9413786	1_9662286	0.00533
snp8472-scaffold1307-221346	snp8467-scaffold1307-32102	5	1_9830796	1_10020932	0.00136
snp42339-scaffold559-14474	snp42343-scaffold559-197027	5	1_10121414	1_10303410	0.00566
snp42345-scaffold559-268429	snp42350-scaffold559-452798	5	1_10374718	1_10562733	0.00937
snp42354-scaffold559-621023	snp42359-scaffold559-842435	5	1_10733021	1_10935158	0.01037
snp42362-scaffold559-968122	snp18428-scaffold1867-5965	5	1_11061548	1_11460928	0.02205
snp18431-scaffold1867-116290	snp16295-scaffold1716-58435	5	1_11571985	1_11804316	0.04383
snp43514-scaffold58-97018	snp2863-scaffold1084-280421	5	1_11962042	1_12165235	0.00953
snp2862-scaffold1084-246759	snp2856-scaffold1084-650	5	1_12199316	1_12446791	0.00257
snp31516-scaffold35-87383	snp15437-scaffold1636-352851	5	1_12561327	1_12772721	0.00912
snp15436-scaffold1636-297829	snp15432-scaffold1636-161129	5	1_12830355	1_12969108	0.0026
snp15431-scaffold1636-122585	snp23407-scaffold235-11963	5	1_13008167	1_13147714	0.00069
snp23408-scaffold235-40555	snp23413-scaffold235-207213	5	1_13177292	1_13347253	0.01404
snp23415-scaffold235-282600	snp23419-scaffold235-439012	5	1_13423424	1_13583197	0.01817
snp16371-scaffold1727-15166	GoatD01.001135_O	5	1_13751034	1_13946393	0.00291
snp16378-scaffold1727-347460	snp16383-scaffold1727-539624	5	1_14089551	1_14283599	0.0013
snp16385-scaffold1727-628232	snp18406-scaffold1864-4910	5	1_14370655	1_14630040	0.00992
snp18407-scaffold1864-42371	snp18413-scaffold1864-302397	5	1_14668052	1_14929867	0.00404
snp18422-scaffold1864-649921	snp18426-scaffold1864-834676	5	1_15281751	1_15461775	0.04349
snp19490-scaffold197-29113	snp19494-scaffold197-209156	5	1_15499271	1_15673363	0.00615
snp19496-scaffold197-271219	snp19503-scaffold197-615809	5	1_15735873	1_16086430	0.01455
snp19510-scaffold197-919323	snp19517-scaffold197-1228293	5	1_16390838	1_16700132	0.0077
snp19524-scaffold197-1568886	snp19528-scaffold197-1741232	5	1_17037791	1_17210716	0.0133
snp29443-scaffold3180-212691	snp2704-scaffold1077-1651566	5	1_17334849	1_17617912	0.00127
snp2703-scaffold1077-1616072	snp2697-scaffold1077-1310506	5	1_17653273	1_17960341	0.00496
snp2696-scaffold1077-1261395	snp2693-scaffold1077-1119315	5	1_18014442	1_18156026	0.02647
snp2691-scaffold1077-1023522	snp2687-scaffold1077-857485	5	1_18252605	1_18419764	0.00189
snp2686-scaffold1077-811032	snp2679-scaffold1077-554567	5	1_18466695	1_18723440	0.00858
snp2673-scaffold1077-323811	snp2667-scaffold1077-105589	5	1_18956296	1_19174073	0.00749
snp56452-scaffold889-149700	snp56457-scaffold889-335404	5	1_19429813	1_19616232	0.00201
snp56460-scaffold889-430556	snp56466-scaffold889-701622	5	1_19711896	1_19985203	0.00631
snp56467-scaffold889-738170	snp29898-scaffold325-146256	5	1_20022442	1_20380745	0.00926
snp29901-scaffold325-292851	snp29906-scaffold325-478368	5	1_20528559	1_20714937	0.04714
snp29909-scaffold325-623115	snp29913-scaffold325-817983	5	1_20860946	1_21054055	0.01406
snp29918-scaffold325-1013313	snp29924-scaffold325-1201854	5	1_21250505	1_21440366	0.00125
snp29925-scaffold325-1260525	snp8056-scaffold1292-51757	5	1_21499298	1_21685764	0.02324
snp8055-scaffold1292-1488	snp37988-scaffold472-190386	5	1_21737122	1_21934836	0.01124
snp37990-scaffold472-257492	snp37995-scaffold472-469182	5	1_22001329	1_22215833	0.04757
snp37997-scaffold472-549191	snp38004-scaffold472-850073	5	1_22295743	1_22588910	0.0019
snp38005-scaffold472-900891	snp38011-scaffold472-1186160	5	1_22639513	1_22925465	0.02606
snp14136-scaffold1564-964970	snp14131-scaffold1564-743315	5	1_23114054	1_23335041	0.01629
snp14130-scaffold1564-698580	snp14126-scaffold1564-524752	5	1_23380011	1_23554202	0.00485
snp14125-scaffold1564-468437	snp14119-scaffold1564-212895	5	1_23610448	1_23864512	0.02566
snp14117-scaffold1564-138906	snp46388-scaffold640-654371	5	1_23951761	1_24166036	0.00561
snp46386-scaffold640-591503	snp46380-scaffold640-385838	5	1_24228795	1_24436611	0.013
snp46379-scaffold640-322113	snp46374-scaffold640-108253	5	1_24501137	1_24717248	0.00181
snp46373-scaffold640-70409	snp23369-scaffold234-104736	5	1_24755419	1_24929758	0.01458
snp23374-scaffold234-284579	snp23380-scaffold234-494126	5	1_25110090	1_25319810	0.03105
snp23381-scaffold234-532987	snp23385-scaffold234-683659	5	1_25358890	1_25509749	0.00575
snp45807-scaffold629-1505	snp45812-scaffold629-255404	5	1_25597721	1_25852649	0.00714
snp45815-scaffold629-374658	snp45819-scaffold629-558019	5	1_25970965	1_26155113	0.0183
snp11780-scaffold1437-813	snp11784-scaffold1437-174947	5	1_26324795	1_26495698	0.018
snp11786-scaffold1437-248909	snp11791-scaffold1437-496710	5	1_26573034	1_26820994	0.0314
snp11795-scaffold1437-634114	snp51938-scaffold763-236846	5	1_26959531	1_27063464	0.01603
snp51934-scaffold763-51109	snp15732-scaffold1652-1076324	5	1_27249676	1_27430949	0.04411
snp15730-scaffold1652-979958	snp15725-scaffold1652-760628	5	1_27527204	1_27747113	0.01091
snp15724-scaffold1652-714543	snp15719-scaffold1652-499358	5	1_27793333	1_28014323	0.04171
snp15718-scaffold1652-461678	snp15714-scaffold1652-298142	5	1_28051500	1_28216763	0.01432
snp15713-scaffold1652-259800	snp15708-scaffold1652-60220	5	1_28251788	1_28451286	0.00488
snp15707-scaffold1652-21110	snp52906-scaffold794-670206	5	1_28490337	1_28755163	0.04433
snp52898-scaffold794-315337	snp52894-scaffold794-159849	5	1_29107970	1_29262181	0.03923
snp52893-scaffold794-116924	snp52333-scaffold778-492006	5	1_29306575	1_29510924	0.00264
1_29530756_AF-PAKI	snp52329-scaffold778-302412	5	1_29530756	1_29701218	0.00585
snp52324-scaffold778-80952	snp43726-scaffold586-1122183	5	1_29917051	1_30063468	0.01458
snp43725-scaffold586-1088313	snp43721-scaffold586-913131	5	1_30097186	1_30272666	0.00102
snp43719-scaffold586-823691	snp43714-scaffold586-641810	5	1_30364149	1_30547331	0.00226
snp43713-scaffold586-604117	snp43705-scaffold586-219038	5	1_30582775	1_30971355	0.02595
snp43703-scaffold586-87155	snp39625-scaffold504-1910358	5	1_31104168	1_31340588	0.00174
snp39626-scaffold504-1940361	snp39630-scaffold504-2158239	5	1_31370413	1_31591091	0.00641
snp39632-scaffold504-2263926	snp39638-scaffold504-2577242	5	1_31695876	1_32007183	0.00262
1_32052342_AF-PAKI	snp39642-scaffold504-2756179	5	1_32052342	1_32185936	0.02351
snp39649-scaffold504-3043211	snp39653-scaffold504-3216946	5	1_32474058	1_32649975	0.01742
snp39657-scaffold504-3420875	snp33077-scaffold385-4013593	5	1_32854543	1_33152870	0.0444
snp33074-scaffold385-3890610	snp33068-scaffold385-3605750	5	1_33279852	1_33568531	0.01933
snp33061-scaffold385-3285980	snp33056-scaffold385-3092900	5	1_33890095	1_34083982	0.00777
snp33055-scaffold385-3035058	snp33051-scaffold385-2829526	5	1_34138097	1_34344499	0.00132
snp33050-scaffold385-2788294	snp33046-scaffold385-2596339	5	1_34383535	1_34577468	0.01146
snp33040-scaffold385-2335537	snp33036-scaffold385-2116108	5	1_34839863	1_35059688	0.02078
snp33033-scaffold385-1978059	snp33028-scaffold385-1729509	5	1_35198354	1_35449368	0.00194
snp33026-scaffold385-1637985	snp33022-scaffold385-1470692	5	1_35542059	1_35708926	0.00622
snp33021-scaffold385-1433984	snp33017-scaffold385-1283573	5	1_35745570	1_35892630	0.01723
snp33016-scaffold385-1248224	snp33010-scaffold385-977251	5	1_35928096	1_36196783	0.0157
snp33006-scaffold385-806356	snp33002-scaffold385-657608	5	1_36367854	1_36518594	0.01262
snp32998-scaffold385-431209	snp32994-scaffold385-249047	5	1_36745589	1_36928989	0.04948
snp32991-scaffold385-133908	snp3221-scaffold1097-82362	5	1_37043827	1_37262202	0.01675
snp3225-scaffold1097-248281	snp3229-scaffold1097-405939	5	1_37410487	1_37569352	0.00999
snp3230-scaffold1097-447671	snp50713-scaffold731-30798	5	1_37611484	1_37757044	0.03158
snp50714-scaffold731-60124	snp50718-scaffold731-259932	5	1_37786349	1_37974563	0.00953
snp50719-scaffold731-298346	snp50723-scaffold731-463240	5	1_38013596	1_38183892	0.00305
snp50727-scaffold731-678941	snp54658-scaffold835-1019144	5	1_38400618	1_38588810	0.00974
snp54654-scaffold835-809851	snp54647-scaffold835-428812	5	1_38797156	1_39180904	0.00303
snp54645-scaffold835-327259	snp54639-scaffold835-137194	5	1_39285531	1_39474944	0.01286
snp45625-scaffold627-64077	snp45630-scaffold627-273096	5	1_39691067	1_39908671	0.02892
snp45631-scaffold627-307023	snp45635-scaffold627-540723	5	1_39943149	1_40170770	0.00543
snp45638-scaffold627-690490	snp45643-scaffold627-990583	5	1_40320736	1_40622392	0.00822
snp14079-scaffold1560-51801	snp14084-scaffold1560-297224	5	1_41053350	1_41300818	0.01312
snp14090-scaffold1560-516844	snp14096-scaffold1560-786871	5	1_41525458	1_41797117	0.01925
snp45650-scaffold627-1283637	snp45654-scaffold627-1474040	5	1_41991755	1_42183311	0.00943
snp45656-scaffold627-1538301	snp45660-scaffold627-1691310	5	1_42248227	1_42402942	0.00056
snp45661-scaffold627-1722189	snp45665-scaffold627-1917981	5	1_42432156	1_42631758	0.00816
snp45668-scaffold627-2018565	snp45672-scaffold627-2226012	5	1_42733630	1_42943225	0.02225
snp45674-scaffold627-2303687	snp45679-scaffold627-2544444	5	1_43021857	1_43264436	0.00357
snp45684-scaffold627-2774148	snp45691-scaffold627-3062413	5	1_43495461	1_43783780	0.00848
snp45699-scaffold627-3383511	snp45705-scaffold627-3753468	5	1_44105754	1_44475064	0.00657
snp45707-scaffold627-3857990	snp45712-scaffold627-4058451	5	1_44580536	1_44783106	0.03529
snp45714-scaffold627-4147958	snp45718-scaffold627-4317591	5	1_44874041	1_45044651	0.00378
snp45722-scaffold627-4502169	snp45726-scaffold627-4652598	5	1_45227493	1_45379239	0.00567
snp45729-scaffold627-4783044	snp45732-scaffold627-4940493	5	1_45512858	1_45672113	0.01172
snp45735-scaffold627-5097005	snp45742-scaffold627-5460507	5	1_45829266	1_46193883	0.00527
snp45743-scaffold627-5489862	snp45747-scaffold627-5650100	5	1_46223584	1_46381671	0.00812
snp12635-scaffold1480-1113569	snp12630-scaffold1480-915845	5	1_46461277	1_46658757	0.00443
snp12629-scaffold1480-884736	snp12625-scaffold1480-714592	5	1_46689802	1_46861271	0.03651
snp12620-scaffold1480-495436	snp12616-scaffold1480-342600	5	1_47084055	1_47238651	0.00641
snp12614-scaffold1480-279765	snp12610-scaffold1480-147683	5	1_47302011	1_47436104	0.00967
snp12608-scaffold1480-52501	snp48340-scaffold686-804838	5	1_47531942	1_47704739	0.03041
snp48339-scaffold686-750643	snp48334-scaffold686-462470	5	1_47759699	1_48051444	0.00713
snp48333-scaffold686-427585	snp48326-scaffold686-148419	5	1_48085411	1_48368391	0.00361
snp7890-scaffold1284-119047	snp7894-scaffold1284-301596	5	1_48656524	1_48840674	0.02412
snp55672-scaffold863-1470525	snp55663-scaffold863-1126556	5	1_49212772	1_49558720	0.00445
snp55661-scaffold863-1054360	snp55655-scaffold863-739437	5	1_49630739	1_49949644	0.00676
snp55652-scaffold863-627172	snp55645-scaffold863-348874	5	1_50064347	1_50339728	0.0048
snp55642-scaffold863-208399	snp14230-scaffold1568-1787801	5	1_50481152	1_50789391	0.03247
snp14227-scaffold1568-1640975	snp14221-scaffold1568-1436411	5	1_50938524	1_51144639	0.03466
snp14217-scaffold1568-1263564	snp14213-scaffold1568-1097890	5	1_51317480	1_51482441	0.01469
snp14211-scaffold1568-1025325	snp14206-scaffold1568-775254	5	1_51555055	1_51806247	0.03538
snp14199-scaffold1568-504377	snp14195-scaffold1568-306612	5	1_52080052	1_52278719	0.0276
snp14191-scaffold1568-88153	snp44265-scaffold602-431550	5	1_52497288	1_52695498	0.02722
Random2.2K-58	snp44256-scaffold602-38991	5	1_52944895	1_53091421	0.01186
snp4117-scaffold113-37238	snp4122-scaffold113-284814	5	1_53248874	1_53490004	0.07519
snp4126-scaffold113-432282	snp4130-scaffold113-586357	5	1_53636096	1_53785296	0.05866
snp4132-scaffold113-709050	snp4138-scaffold113-940712	5	1_53907979	1_54134166	0.01923
snp4139-scaffold113-974214	snp4143-scaffold113-1112735	5	1_54167880	1_54309548	0.01168
snp4148-scaffold113-1305871	snp4152-scaffold113-1459333	5	1_54502712	1_54655618	0.01029
snp4155-scaffold113-1575813	snp4159-scaffold113-1752396	5	1_54776633	1_54955529	0.00304
snp4161-scaffold113-1816475	snp4165-scaffold113-1988823	5	1_55020236	1_55193988	0.02809
snp4170-scaffold113-2177643	snp4174-scaffold113-2332239	5	1_55386065	1_55542668	0.00141
snp4179-scaffold113-2549580	snp4184-scaffold113-2756331	5	1_55761118	1_55967635	0.00497
snp4185-scaffold113-2800070	snp4189-scaffold113-2980742	5	1_56011198	1_56191399	0.02539
snp24545-scaffold2495-409541	snp24541-scaffold2495-268799	5	1_56299249	1_56440284	0.04576
snp24538-scaffold2495-155788	snp12447-scaffold1474-434915	5	1_56552803	1_56888761	0.00505
snp12446-scaffold1474-377203	snp12442-scaffold1474-214197	5	1_56946078	1_57109888	0.00213
snp12441-scaffold1474-163936	snp12437-scaffold1474-2169	5	1_57157818	1_57313168	0.04789
snp606-scaffold1017-441167	snp600-scaffold1017-196135	5	1_57450345	1_57696147	0.00501
snp598-scaffold1017-103239	snp35155-scaffold4205-144236	5	1_57786867	1_58027916	0.00913
snp37448-scaffold456-5245025	snp37444-scaffold456-5058335	5	1_58342168	1_58530099	0.02037
snp37441-scaffold456-4943717	snp37438-scaffold456-4790976	5	1_58645840	1_58798085	0.0077
snp37436-scaffold456-4705543	snp37432-scaffold456-4514556	5	1_58883659	1_59074768	0.00086
snp37431-scaffold456-4482113	snp37425-scaffold456-4210499	5	1_59107226	1_59378737	0.01309
snp37421-scaffold456-4033879	snp37417-scaffold456-3900850	5	1_59555493	1_59688632	0.01872
snp37414-scaffold456-3763813	snp37409-scaffold456-3518863	5	1_59823879	1_60072299	0.00162
snp37404-scaffold456-3357198	snp37396-scaffold456-3064385	5	1_60234782	1_60526698	0.01289
snp37391-scaffold456-2845437	snp37386-scaffold456-2637440	5	1_60744409	1_60951762	0.02945
snp37383-scaffold456-2516383	Random2.2K-69	5	1_61073550	1_61290289	0.00752
1_61334489_AF-PAKI	snp37375-scaffold456-2140636	5	1_61334489	1_61450126	0.03309
snp37374-scaffold456-2084255	snp37369-scaffold456-1892788	5	1_61506587	1_61698980	0.00202
snp37368-scaffold456-1844171	snp37363-scaffold456-1617144	5	1_61748438	1_61976563	0.02243
snp37358-scaffold456-1397462	snp37354-scaffold456-1233951	5	1_62197061	1_62360114	0.02109
snp37353-scaffold456-1204623	snp37348-scaffold456-998411	5	1_62389587	1_62596510	0.00365
snp37344-scaffold456-843897	snp37340-scaffold456-690814	5	1_62751446	1_62906322	0.00842
snp37336-scaffold456-510365	snp37330-scaffold456-252548	5	1_63087371	1_63348656	0.02258
snp37325-scaffold456-49160	snp28574-scaffold306-675233	5	1_63550877	1_63828436	0.01237
snp28570-scaffold306-513203	snp28562-scaffold306-170384	5	1_63990873	1_64336345	0.00566
snp28561-scaffold306-140624	snp2243-scaffold1069-562622	5	1_64366087	1_64625165	0.10679
snp2246-scaffold1069-699694	snp2252-scaffold1069-999438	5	1_64762989	1_65060940	0.02067
snp2253-scaffold1069-1041798	snp2257-scaffold1069-1215480	5	1_65103480	1_65278049	0.00869
snp2258-scaffold1069-1249995	snp2263-scaffold1069-1450732	5	1_65312612	1_65515102	0.02741
snp2265-scaffold1069-1559932	snp2269-scaffold1069-1761680	5	1_65625021	1_65826455	0.01824
snp2276-scaffold1069-2075643	snp2281-scaffold1069-2305972	5	1_66141335	1_66371968	0.00614
snp2283-scaffold1069-2408630	snp2288-scaffold1069-2617164	5	1_66475102	1_66683561	0.00691
snp39047-scaffold495-75642	snp21797-scaffold214-271361	5	1_66804853	1_67166164	0.0084
snp21800-scaffold214-380078	GoatD01.005508	5	1_67303006	1_67492232	0.06766
snp21804-scaffold214-579957	snp21809-scaffold214-882117	5	1_67504649	1_67806759	0.00882
snp21810-scaffold214-913729	snp21814-scaffold214-1081962	5	1_67837823	1_68023217	0.00258
snp21818-scaffold214-1225973	snp21822-scaffold214-1448059	5	1_68169324	1_68389643	0.04788
snp21824-scaffold214-1526018	snp21828-scaffold214-1654439	5	1_68467517	1_68596518	0.02336
snp21833-scaffold214-1890951	snp21687-scaffold2121-161328	5	1_68835371	1_69059264	0.00272
1_69175701_AF-PAKI	snp21691-scaffold2121-364497	5	1_69175701	1_69264501	0.0023
snp21692-scaffold2121-409334	snp21696-scaffold2121-602504	5	1_69309431	1_69503729	0.01179
snp21698-scaffold2121-711964	snp48244-scaffold682-3644020	5	1_69613576	1_69728740	0.04007
snp48240-scaffold682-3403066	snp48234-scaffold682-3135707	5	1_69952918	1_70222494	0.01048
snp48230-scaffold682-3006360	snp48222-scaffold682-2672017	5	1_70351246	1_70685244	0.01662
snp48221-scaffold682-2624942	snp48216-scaffold682-2399417	5	1_70733094	1_70959363	0.01203
snp48213-scaffold682-2227026	snp48205-scaffold682-1901072	5	1_71131354	1_71458498	0.00628
snp48203-scaffold682-1837929	snp48197-scaffold682-1626541	5	1_71522286	1_71734212	0.01688
snp48195-scaffold682-1542745	snp48191-scaffold682-1406589	5	1_71817758	1_71953985	0.03452
snp48186-scaffold682-1197641	snp48182-scaffold682-1048244	5	1_72162789	1_72313467	0.03945
snp48181-scaffold682-1019438	snp48174-scaffold682-733639	5	1_72342278	1_72626619	0.00912
snp48172-scaffold682-626656	snp48168-scaffold682-474324	5	1_72734515	1_72887778	0.02418
snp48164-scaffold682-323213	snp48160-scaffold682-150704	5	1_73039055	1_73208538	0.02302
GoatD01.033719	snp37623-scaffold462-91919	5	1_73328375	1_73451660	0.09137
snp37624-scaffold462-146894	snp36345-scaffold435-3913177	5	1_73506227	1_73621248	0.01153
snp36343-scaffold435-3848031	snp36336-scaffold435-3490645	5	1_73686838	1_74053122	0.00304
snp36333-scaffold435-3356621	snp36328-scaffold435-3155489	5	1_74187538	1_74388558	0.02078
snp36327-scaffold435-3120299	snp36322-scaffold435-2896174	5	1_74424239	1_74648851	0.02047
snp36318-scaffold435-2743102	snp36314-scaffold435-2543722	5	1_74800717	1_75000666	0.00241
snp36313-scaffold435-2508406	snp36308-scaffold435-2249378	5	1_75036320	1_75297350	0.05157
snp36307-scaffold435-2211829	snp36303-scaffold435-2012276	5	1_75335548	1_75538131	0.00579
snp36299-scaffold435-1852357	snp36294-scaffold435-1664839	5	1_75701019	1_75891278	0.01449
snp36288-scaffold435-1448110	snp36284-scaffold435-1276947	5	1_76110684	1_76281318	0.02519
snp36277-scaffold435-964120	snp36273-scaffold435-778554	5	1_76595944	1_76791560	0.03372
snp36269-scaffold435-592399	snp36265-scaffold435-422896	5	1_76977227	1_77146955	0.0157
snp36260-scaffold435-227736	snp36257-scaffold435-79188	5	1_77340586	1_77489358	0.01837
snp40499-scaffold519-84254	snp40503-scaffold519-235609	5	1_77653355	1_77805126	0.03147
snp40508-scaffold519-428138	snp40513-scaffold519-681487	5	1_77998494	1_78251755	0.02726
snp40515-scaffold519-795200	snp40520-scaffold519-982723	5	1_78364229	1_78553169	0.02088
snp40521-scaffold519-1028126	snp40528-scaffold519-1333499	5	1_78598658	1_78903068	0.01026
snp40530-scaffold519-1439690	snp40536-scaffold519-1662551	5	1_79009885	1_79233377	0.02064
snp40540-scaffold519-1834371	snp40544-scaffold519-2054400	5	1_79404791	1_79625006	0.02442
snp40546-scaffold519-2119604	snp40549-scaffold519-2256978	5	1_79690853	1_79830482	0.00988
snp40553-scaffold519-2429702	snp40557-scaffold519-2601256	5	1_80003247	1_80175337	0.00793
snp40562-scaffold519-2850421	snp40566-scaffold519-2998202	5	1_80424852	1_80572979	0.00562
snp40567-scaffold519-3033335	snp40571-scaffold519-3270614	5	1_80605911	1_80842684	0.00694
snp40572-scaffold519-3326486	snp40579-scaffold519-3603075	5	1_80898157	1_81177161	0.00408
GoatD01.001650	snp13278-scaffold1510-179897	5	1_81368940	1_81530768	0.00214
snp13279-scaffold1510-227678	snp13283-scaffold1510-381185	5	1_81579399	1_81734720	0.00229
snp13285-scaffold1510-495524	snp47746-scaffold672-64929	5	1_81850290	1_82077018	0.00676
snp47751-scaffold672-280700	snp47755-scaffold672-469199	5	1_82292922	1_82481926	0.00528
1_82502089_AF-PAKI	snp47761-scaffold672-736962	5	1_82502089	1_82750046	0.01859
snp47766-scaffold672-1002569	snp47771-scaffold672-1271960	5	1_83017553	1_83289135	0.00558
snp47773-scaffold672-1372212	snp47779-scaffold672-1641168	5	1_83389374	1_83658324	0.00087
snp47781-scaffold672-1721368	snp47785-scaffold672-1873112	5	1_83738821	1_83890709	0.00267
snp47786-scaffold672-1903770	snp32732-scaffold377-2118190	5	1_83921759	1_84204295	0.01183
snp32731-scaffold377-2079945	snp32726-scaffold377-1873627	5	1_84243041	1_84444836	0.008
snp32723-scaffold377-1745669	snp32718-scaffold377-1546443	5	1_84573896	1_84774026	0.00412
snp32714-scaffold377-1370776	snp32710-scaffold377-1179427	5	1_84951808	1_85143025	0.02649
snp32709-scaffold377-1115980	snp32704-scaffold377-896227	5	1_85206665	1_85427816	0.0538
snp32697-scaffold377-564361	snp32690-scaffold377-242757	5	1_85761063	1_86086606	0.01285
snp32686-scaffold377-106371	GoatD01.051133	5	1_86223391	1_86442752	0.01101
snp48463-scaffold689-155122	snp48468-scaffold689-383640	5	1_86495591	1_86726067	0.00697
snp48472-scaffold689-555583	snp48476-scaffold689-737168	5	1_86897921	1_87078969	0.01139
snp48480-scaffold689-886546	snp48486-scaffold689-1135054	5	1_87225330	1_87473937	0.00604
snp48487-scaffold689-1191294	snp48491-scaffold689-1336115	5	1_87530249	1_87670327	0.00357
snp48497-scaffold689-1584050	snp48501-scaffold689-1741757	5	1_87918800	1_88076628	0.0113
snp48506-scaffold689-1930052	snp48511-scaffold689-2133310	5	1_88263467	1_88467909	0.01161
snp48513-scaffold689-2219372	1_88732772_AF-PAKI	5	1_88555090	1_88732772	0.00119
snp48517-scaffold689-2407612	snp48522-scaffold689-2619832	5	1_88751395	1_88965345	0.00532
snp48526-scaffold689-2789880	snp48531-scaffold689-2960748	5	1_89136936	1_89307578	0.0058
snp48532-scaffold689-3000765	snp48538-scaffold689-3241261	5	1_89348366	1_89589169	0.00148
snp48541-scaffold689-3364987	snp48544-scaffold689-3503478	5	1_89714012	1_89852361	0.02395
snp26309-scaffold276-120624	snp26315-scaffold276-404944	5	1_90008487	1_90294667	0.03243
snp26316-scaffold276-438733	snp26322-scaffold276-718530	5	1_90330182	1_90613037	0.00372
snp26325-scaffold276-892527	snp26329-scaffold276-1020325	5	1_90790907	1_90919369	0.01561
snp26334-scaffold276-1229404	snp26341-scaffold276-1532358	5	1_91127894	1_91434455	0.02488
snp26343-scaffold276-1610853	snp26347-scaffold276-1773754	5	1_91513077	1_91677713	0.00096
snp26348-scaffold276-1851205	snp26352-scaffold276-2023836	5	1_91756049	1_91929208	0.00407
snp26353-scaffold276-2064331	snp26358-scaffold276-2262816	5	1_91970698	1_92169330	0.00687
snp26360-scaffold276-2348441	snp26365-scaffold276-2561656	5	1_92256307	1_92471764	0.0269
snp26367-scaffold276-2629074	snp26372-scaffold276-2835226	5	1_92539331	1_92743160	0.01205
snp26373-scaffold276-2880032	snp26378-scaffold276-3082559	5	1_92789231	1_92992347	0.01186
snp26382-scaffold276-3252186	snp26388-scaffold276-3471846	5	1_93163309	1_93382581	0.02395
snp26389-scaffold276-3504723	snp26394-scaffold276-3719153	5	1_93415460	1_93631840	0.00689
snp26396-scaffold276-3807326	snp26401-scaffold276-4079486	5	1_93719435	1_93992564	0.01055
snp26403-scaffold276-4147461	snp26408-scaffold276-4359734	5	1_94061238	1_94275913	0.00426
snp26409-scaffold276-4440247	snp26414-scaffold276-4632064	5	1_94356598	1_94546464	0.00057
snp26415-scaffold276-4684324	snp26419-scaffold276-4871267	5	1_94598872	1_94785046	0.02472
snp26423-scaffold276-5022940	snp26427-scaffold276-5223607	5	1_94936886	1_95138092	0.00344
snp26430-scaffold276-5357305	snp26434-scaffold276-5519998	5	1_95272425	1_95435489	0.02454
snp26439-scaffold276-5751674	snp26446-scaffold276-6029619	5	1_95667724	1_95945242	0.03754
snp26452-scaffold276-6286620	snp26457-scaffold276-6480289	5	1_96199432	1_96398563	0.0182
snp26459-scaffold276-6550428	snp26464-scaffold276-6780671	5	1_96468553	1_96701692	0.03292
snp26465-scaffold276-6819557	snp26470-scaffold276-7041211	5	1_96740910	1_96964371	0.00499
snp26471-scaffold276-7075584	snp26475-scaffold276-7237791	5	1_96997427	1_97160638	0.01168
snp26478-scaffold276-7374042	snp26483-scaffold276-7602725	5	1_97297113	1_97526489	0.03656
snp26485-scaffold276-7715356	snp26489-scaffold276-7881906	5	1_97639400	1_97806337	0.00938
snp26495-scaffold276-8106894	snp26502-scaffold276-8389415	5	1_98031155	1_98314148	0.00795
snp26503-scaffold276-8422057	snp26510-scaffold276-8787659	5	1_98346991	1_98714199	0.04254
snp26520-scaffold276-9209135	snp26524-scaffold276-9393724	5	1_99132489	1_99316827	0.03217
snp26531-scaffold276-9704860	snp30201-scaffold332-1306337	5	1_99628781	1_99824531	0.00592
snp30200-scaffold332-1252361	snp30194-scaffold332-1014525	5	1_99879308	1_100120292	0.02489
snp30186-scaffold332-671107	snp30182-scaffold332-539062	5	1_100456200	1_100590961	0.01644
snp30181-scaffold332-490100	snp30177-scaffold332-319892	5	1_100639919	1_100813411	0.00114
snp30176-scaffold332-271910	snp30171-scaffold332-65209	5	1_100861790	1_101065184	0.00885
snp11325-scaffold1409-774510	snp11319-scaffold1409-535534	5	1_101218319	1_101459994	0.00179
snp11316-scaffold1409-409506	snp11311-scaffold1409-116275	5	1_101588073	1_101881767	0.00254
snp11310-scaffold1409-69105	snp16778-scaffold1758-173265	5	1_101928176	1_102127057	0.02233
snp25883-scaffold2670-951	snp23565-scaffold2379-3969	5	1_102383262	1_102511470	0.0084
snp23571-scaffold2379-225265	snp6990-scaffold1257-1178309	5	1_102734131	1_102996619	0.03269
snp6986-scaffold1257-965636	snp6982-scaffold1257-770177	5	1_103210408	1_103407638	0.00143
snp6981-scaffold1257-734324	snp6977-scaffold1257-581704	5	1_103443466	1_103597193	0.00813
snp6975-scaffold1257-492684	snp6971-scaffold1257-339758	5	1_103686836	1_103840418	0.00583
snp6968-scaffold1257-195716	snp46637-scaffold65-82482	5	1_103978156	1_104194587	0.04162
snp46639-scaffold65-169122	snp46643-scaffold65-346972	5	1_104282287	1_104464784	0.00368
snp46644-scaffold65-387565	snp46650-scaffold65-605003	5	1_104506940	1_104729579	0.01002
snp46655-scaffold65-824631	snp46659-scaffold65-980926	5	1_104949406	1_105104279	0.05011
snp46660-scaffold65-1021250	snp46664-scaffold65-1190831	5	1_105142293	1_105316122	0.0151
snp46668-scaffold65-1334803	snp46672-scaffold65-1476025	5	1_105460312	1_105603413	0.0129
snp46674-scaffold65-1559355	snp46678-scaffold65-1734425	5	1_105686917	1_105863983	0.00945
snp46681-scaffold65-1892737	snp46685-scaffold65-2083912	5	1_106022999	1_106215675	0.03739
snp46686-scaffold65-2131347	snp46691-scaffold65-2383588	5	1_106262965	1_106510449	0.02238
snp46698-scaffold65-2680572	snp46701-scaffold65-2815397	5	1_106810286	1_106944354	0.01811
snp46705-scaffold65-3007430	snp46709-scaffold65-3187160	5	1_107136658	1_107316338	0.04974
snp46712-scaffold65-3344210	snp46716-scaffold65-3473747	5	1_107473030	1_107602975	0.00389
snp46718-scaffold65-3586661	snp46722-scaffold65-3751176	5	1_107714492	1_107883410	0.03471
snp46723-scaffold65-3801555	snp58242-scaffold945-43439	5	1_107931346	1_108127105	0.00401
snp58247-scaffold945-235121	snp58252-scaffold945-497532	5	1_108318988	1_108582124	0.0163
snp58253-scaffold945-531098	snp58258-scaffold945-767193	5	1_108616721	1_108854471	0.00851
snp58260-scaffold945-853419	snp58266-scaffold945-1174775	5	1_108941244	1_109269954	0.01258
snp58267-scaffold945-1207289	snp58270-scaffold945-1313726	5	1_109303461	1_109409915	0.00197
snp58272-scaffold945-1407839	snp58279-scaffold945-1697505	5	1_109497716	1_109794886	0.00471
snp38089-scaffold4745-60834	snp25511-scaffold263-157820	5	1_109890327	1_110117679	0.02152
snp25515-scaffold263-377981	snp25519-scaffold263-567651	5	1_110340492	1_110530773	0.04395
snp25521-scaffold263-637067	snp25528-scaffold263-962158	5	1_110599971	1_110922640	0.11215
snp25531-scaffold263-1103994	snp25535-scaffold263-1276634	5	1_111063662	1_111237824	0.01742
snp25536-scaffold263-1305180	snp25543-scaffold263-1607356	5	1_111267033	1_111605789	0.02883
snp25549-scaffold263-1845390	snp25553-scaffold263-2003977	5	1_111855035	1_112017210	0.0044
snp25554-scaffold263-2040367	snp25558-scaffold263-2216915	5	1_112053639	1_112225044	0.00884
snp25561-scaffold263-2340637	snp25565-scaffold263-2546950	5	1_112348685	1_112558348	0.00068
snp25566-scaffold263-2598524	snp25570-scaffold263-2803875	5	1_112610676	1_112819660	0.00147
snp25571-scaffold263-2836358	snp25575-scaffold263-2993872	5	1_112852198	1_113010373	0.00162
snp25576-scaffold263-3023993	snp25581-scaffold263-3254595	5	1_113040102	1_113270622	0.00349
snp25583-scaffold263-3330597	snp25589-scaffold263-3590417	5	1_113347813	1_113612516	0.01252
snp25591-scaffold263-3677260	snp23441-scaffold236-99482	5	1_113699599	1_113887304	0.00439
snp23443-scaffold236-205026	snp23447-scaffold236-348858	5	1_113992906	1_114136324	0.02345
snp23449-scaffold236-425257	snp402-scaffold1009-1511050	5	1_114212902	1_114336981	0.00743
snp400-scaffold1009-1403183	snp393-scaffold1009-1126682	5	1_114445151	1_114723104	0.01152
snp388-scaffold1009-917284	snp383-scaffold1009-659062	5	1_114933911	1_115192345	0.01789
snp378-scaffold1009-428918	snp373-scaffold1009-223285	5	1_115421806	1_115631113	0.02343
snp372-scaffold1009-187446	snp48010-scaffold679-143113	5	1_115664752	1_115867843	0.005
snp48009-scaffold679-113029	snp26955-scaffold285-1887635	5	1_115898747	1_116040333	0.02486
snp26952-scaffold285-1766110	snp26947-scaffold285-1602295	5	1_116165633	1_116331047	0.00289
snp26946-scaffold285-1551825	snp26940-scaffold285-1255991	5	1_116381966	1_116678181	0.01188
snp26937-scaffold285-1136716	snp26933-scaffold285-964876	5	1_116797191	1_116969120	0.01431
snp26926-scaffold285-596561	snp26921-scaffold285-401850	5	1_117338322	1_117533249	0.00701
snp26918-scaffold285-235651	snp27138-scaffold29-20030	5	1_117697041	1_117952805	0.02826
snp27143-scaffold29-210732	snp27150-scaffold29-459178	5	1_118142843	1_118392885	0.00515
snp27154-scaffold29-599721	snp27159-scaffold29-777456	5	1_118534679	1_118712082	0.01475
snp27162-scaffold29-910007	snp27168-scaffold29-1129717	5	1_118845656	1_119069591	0.00979
snp27174-scaffold29-1399568	snp27180-scaffold29-1656262	5	1_119333356	1_119596928	0.00549
snp27186-scaffold29-1890086	snp27191-scaffold29-2096200	5	1_119832489	1_120042039	0.03784
snp27192-scaffold29-2131297	snp27197-scaffold29-2376173	5	1_120077695	1_120323597	0.00247
snp27198-scaffold29-2455981	snp27203-scaffold29-2670324	5	1_120405168	1_120619878	0.0819
snp27205-scaffold29-2763553	snp27209-scaffold29-2942675	5	1_120722058	1_120904588	0.00152
snp27212-scaffold29-3050133	snp27216-scaffold29-3193089	5	1_121014512	1_121158151	0.02917
snp27220-scaffold29-3392297	snp27226-scaffold29-3696750	5	1_121358705	1_121666874	0.07449
snp27229-scaffold29-3842364	snp27234-scaffold29-4046264	5	1_121812783	1_122016851	0.00481
snp27236-scaffold29-4142514	snp14651-scaffold1590-627609	5	1_122112797	1_122380371	0.01292
snp14646-scaffold1590-395177	snp14641-scaffold1590-195414	5	1_122623602	1_122822407	0.02596
snp14638-scaffold1590-66967	snp16952-scaffold177-981563	5	1_122952220	1_123173848	0.01326
snp16949-scaffold177-839160	snp16944-scaffold177-611386	5	1_123315079	1_123542876	0.00838
snp16942-scaffold177-521948	snp16938-scaffold177-321611	5	1_123632639	1_123836018	0.02014
snp16936-scaffold177-242666	snp16932-scaffold177-93186	5	1_123915386	1_124066756	0.03347
snp16930-scaffold177-22787	snp25851-scaffold266-3139329	5	1_124137808	1_124298595	0.06075
snp25850-scaffold266-3109944	snp25846-scaffold266-2943738	5	1_124328326	1_124496094	0.00121
snp25845-scaffold266-2910737	snp25842-scaffold266-2793541	5	1_124529280	1_124645776	0.00875
snp25838-scaffold266-2601542	snp25834-scaffold266-2468101	5	1_124836595	1_124971657	0.01837
snp25833-scaffold266-2435225	snp25829-scaffold266-2231440	5	1_125003697	1_125207289	0.03548
snp25826-scaffold266-2052947	snp25822-scaffold266-1877953	5	1_125386355	1_125561884	0.06308
snp25819-scaffold266-1691639	snp25814-scaffold266-1496853	5	1_125749280	1_125943991	0.02694
snp25810-scaffold266-1349310	snp25805-scaffold266-1104912	5	1_126091255	1_126336392	0.04087
snp25803-scaffold266-1007957	snp25798-scaffold266-779168	5	1_126434640	1_126660500	0.0045
snp25796-scaffold266-695146	snp25791-scaffold266-489651	5	1_126745796	1_126952028	0.07058
snp25785-scaffold266-208286	GoatD01.039883_O	5	1_127230859	1_127385041	0.01136
snp25781-scaffold266-28361	snp11823-scaffold1438-1119951	5	1_127412067	1_127610396	0.00798
snp11821-scaffold1438-1053030	snp11816-scaffold1438-846140	5	1_127678022	1_127887216	0.04905
snp11815-scaffold1438-801417	snp11810-scaffold1438-622410	5	1_127931852	1_128109455	0.0203
snp11805-scaffold1438-397609	snp11801-scaffold1438-223834	5	1_128332279	1_128506679	0.05605
snp11797-scaffold1438-56346	snp3461-scaffold1105-1941292	5	1_128676575	1_128881789	0.01254
snp3460-scaffold1105-1890074	snp3456-scaffold1105-1744337	5	1_128932771	1_129078685	0.00156
snp3453-scaffold1105-1602646	snp3448-scaffold1105-1420887	5	1_129220979	1_129402132	0.03228
snp3446-scaffold1105-1310031	snp3441-scaffold1105-1049240	5	1_129512966	1_129770913	0.00673
snp3435-scaffold1105-707911	snp3429-scaffold1105-399246	5	1_130113992	1_130422701	0.0029
snp3425-scaffold1105-186104	snp3421-scaffold1105-51901	5	1_130635602	1_130770932	0.00435
GoatD01.059663_O	snp23080-scaffold230-4177504	5	1_130823139	1_130999816	0.02053
snp23075-scaffold230-3957526	snp23071-scaffold230-3745316	5	1_131222828	1_131438712	0.01486
snp23063-scaffold230-3420857	snp23059-scaffold230-3215811	5	1_131763512	1_131970293	0.01467
snp23058-scaffold230-3167738	snp23053-scaffold230-2909821	5	1_132018470	1_132277390	0.27628
snp23052-scaffold230-2878016	snp23048-scaffold230-2686399	5	1_132309208	1_132501737	0.25373
snp23047-scaffold230-2646187	snp23042-scaffold230-2420811	5	1_132542375	1_132768890	0.00366
snp23041-scaffold230-2365199	snp23034-scaffold230-1987907	5	1_132825442	1_133202007	0.00104
snp23033-scaffold230-1935643	snp23029-scaffold230-1767134	5	1_133254186	1_133423420	0.00197
snp23027-scaffold230-1686346	snp23021-scaffold230-1453526	5	1_133504793	1_133737751	0.0025
snp23020-scaffold230-1421335	snp23015-scaffold230-1160925	5	1_133769875	1_134026984	0.04415
snp23011-scaffold230-957176	snp23007-scaffold230-764741	5	1_134228496	1_134419132	0.0088
snp23005-scaffold230-702633	snp23002-scaffold230-559452	5	1_134481510	1_134624235	0.05486
snp22994-scaffold230-178964	snp22990-scaffold230-55096	5	1_135005898	1_135126105	0.0088
snp48964-scaffold699-887513	snp48958-scaffold699-627146	5	1_135255901	1_135519152	0.0171
snp48953-scaffold699-449731	snp48949-scaffold699-311686	5	1_135695117	1_135833985	0.0271
snp48948-scaffold699-259749	snp48944-scaffold699-124602	5	1_135885973	1_136019303	0.00767
snp48943-scaffold699-80345	snp37476-scaffold458-50818	5	1_136064580	1_136272847	0.02483
snp37478-scaffold458-160742	snp55184-scaffold848-520062	5	1_136380977	1_136574462	0.00375
snp55183-scaffold848-490381	snp55178-scaffold848-270798	5	1_136604119	1_136824715	0.02213
snp416-scaffold1010-135588	snp420-scaffold1010-312401	5	1_137232670	1_137405419	0.01818
snp423-scaffold1010-464616	snp427-scaffold1010-679365	5	1_137557930	1_137773402	0.00954
snp431-scaffold1010-873637	snp53686-scaffold819-111204	5	1_137969108	1_138099764	0.00343
snp53688-scaffold819-227916	snp27911-scaffold2997-33150	5	1_138217396	1_138469529	0.01169
snp8576-scaffold1309-1459353	snp8572-scaffold1309-1258701	5	1_138519063	1_138701430	0.05683
snp8569-scaffold1309-1125334	snp8564-scaffold1309-793050	5	1_138836636	1_139169588	0.03447
snp8562-scaffold1309-679372	GoatD01.008855	5	1_139283581	1_139425875	0.01096
snp8558-scaffold1309-520015	snp8553-scaffold1309-336675	5	1_139444127	1_139627942	0.00483
snp8551-scaffold1309-199517	snp8547-scaffold1309-42625	5	1_139765433	1_139921398	0.01251
snp8546-scaffold1309-3217	snp27434-scaffold292-1142820	5	1_139957414	1_140081733	0.00159
snp27432-scaffold292-1080555	snp27427-scaffold292-835526	5	1_140141842	1_140387562	0.00186
snp27426-scaffold292-787646	snp27422-scaffold292-625309	5	1_140434838	1_140596042	0.01447
snp27418-scaffold292-458070	snp27413-scaffold292-211151	5	1_140763357	1_141017992	0.00557
snp27411-scaffold292-143668	snp40270-scaffold514-63194	5	1_141087410	1_141294910	0.01031
snp40273-scaffold514-201070	snp40279-scaffold514-484175	5	1_141433682	1_141716330	0.03074
snp40287-scaffold514-811759	snp40295-scaffold514-1162885	5	1_142035966	1_142385069	0.01793
snp27921-scaffold3-171909	snp27925-scaffold3-318567	5	1_142600261	1_142746200	0.01262
snp27926-scaffold3-369010	snp27931-scaffold3-582963	5	1_142796576	1_143008578	0.0114
snp27932-scaffold3-630981	snp27936-scaffold3-789490	5	1_143053173	1_143210901	0.02043
snp27938-scaffold3-901693	snp21324-scaffold2083-61262	5	1_143324182	1_143524189	0.00665
snp21326-scaffold2083-131533	snp21330-scaffold2083-287431	5	1_143592279	1_143749941	0.05222
Random2.2K-140	snp28924-scaffold3111-64377	5	1_143848171	1_144330717	0.00933
snp59166-scaffold971-86667	snp59170-scaffold971-266429	5	1_144513690	1_144694701	0.02398
snp59175-scaffold971-512869	snp59179-scaffold971-687424	5	1_144939665	1_145113328	0.00438
snp59180-scaffold971-715948	snp59185-scaffold971-984807	5	1_145141134	1_145407619	0.00604
snp59192-scaffold971-1374482	snp22400-scaffold2210-257353	5	1_145806577	1_146136046	0.00562
snp22403-scaffold2210-413903	snp22409-scaffold2210-677635	5	1_146294100	1_146561256	0.04199
snp29465-scaffold3192-12733	snp36351-scaffold436-1810	5	1_146613837	1_146851572	0.00387
snp36352-scaffold436-34691	snp36356-scaffold436-187327	5	1_146884606	1_147038064	0.00988
snp36357-scaffold436-246604	snp36364-scaffold436-515192	5	1_147097270	1_147365588	0.00446
snp36368-scaffold436-668166	snp6737-scaffold1244-1457031	5	1_147517992	1_147692948	0.01751
snp6736-scaffold1244-1421739	snp6732-scaffold1244-1194349	5	1_147728303	1_147956450	0.00283
snp6728-scaffold1244-1066832	snp6722-scaffold1244-804089	5	1_148083864	1_148352257	0.00812
snp6720-scaffold1244-744620	snp6714-scaffold1244-488229	5	1_148413501	1_148670021	0.00836
snp6711-scaffold1244-378422	snp6707-scaffold1244-192932	5	1_148780410	1_148966329	0.00215
snp6704-scaffold1244-70943	snp29560-scaffold320-1551782	5	1_149089077	1_149305587	0.01469
snp29557-scaffold320-1418484	snp29550-scaffold320-1151802	5	1_149439377	1_149704230	0.00499
snp29545-scaffold320-955156	snp29541-scaffold320-818086	5	1_149899346	1_150037066	0.00259
snp29540-scaffold320-776697	snp29537-scaffold320-648077	5	1_150078563	1_150207831	0.02912
snp29532-scaffold320-400908	snp29523-scaffold320-2953	5	1_150457102	1_150856109	0.00417
snp21980-scaffold2163-2126	snp21986-scaffold2163-225694	5	1_150859549	1_151081229	0.02648
snp21987-scaffold2163-261555	snp21991-scaffold2163-414646	5	1_151117036	1_151283056	0.00947
snp21993-scaffold2163-489744	snp12147-scaffold145-640752	5	1_151358235	1_151602067	0.01422
snp12144-scaffold145-514213	snp12139-scaffold145-295181	5	1_151727335	1_151949029	0.0051
snp12136-scaffold145-176477	1_152361551_AF-PAKI	5	1_152068247	1_152361551	0.02407
Random2.2K-152	snp37573-scaffold46-3129276	5	1_152417645	1_152567105	0.00444
snp37571-scaffold46-3053811	snp37567-scaffold46-2885884	5	1_152642766	1_152811692	0.00443
snp37562-scaffold46-2697614	snp37556-scaffold46-2443042	5	1_152997668	1_153251756	0.00702
snp37554-scaffold46-2356397	snp37547-scaffold46-2063635	5	1_153339072	1_153629960	0.04679
snp37545-scaffold46-1977693	snp37540-scaffold46-1819371	5	1_153716818	1_153874172	0.00199
snp37537-scaffold46-1650610	snp37533-scaffold46-1482274	5	1_154022794	1_154192252	0.00782
snp37528-scaffold46-1255662	snp37523-scaffold46-1071794	5	1_154420128	1_154605226	0.00805
snp37521-scaffold46-990030	snp37517-scaffold46-815809	5	1_154688706	1_154863243	0.01188
snp37515-scaffold46-753252	snp37511-scaffold46-586312	5	1_154925648	1_155099731	0.03044
snp37509-scaffold46-508678	1_155347735_RH-map	5	1_155178697	1_155347735	0.00142
snp37505-scaffold46-315061	1_155575234_RH-map	5	1_155367936	1_155575234	0.01915
snp59781-scaffold993-56476	snp59785-scaffold993-219915	5	1_155741583	1_155904219	0.00687
snp59787-scaffold993-283108	snp59792-scaffold993-474327	5	1_155966732	1_156159567	0.01259
snp59793-scaffold993-504481	snp59799-scaffold993-788371	5	1_156190026	1_156475240	0.02354
snp59800-scaffold993-817253	snp59806-scaffold993-1057442	5	1_156503947	1_156745800	0.00038
snp59807-scaffold993-1087726	snp59812-scaffold993-1287181	5	1_156776150	1_156977663	0.01687
snp53425-scaffold809-173778	snp53429-scaffold809-318169	3	1_157154991	1_157299737	0.00638
snp56630-scaffold895-495870	snp56625-scaffold895-282341	5	2_51534	2_250290	0.02546
snp56621-scaffold895-81195	snp25939-scaffold2682-167899	5	2_450930	2_674028	0.00672
snp25940-scaffold2682-202826	snp17522-scaffold1811-403739	5	2_709406	2_876442	0.00038
snp17521-scaffold1811-372315	snp28319-scaffold3010-251084	5	2_906258	2_1180107	0.00571
snp28321-scaffold3010-324016	snp15935-scaffold1675-36509	5	2_1252615	2_1546389	0.01791
GoatD01.009963	snp1817-scaffold1050-185268	5	2_1656849	2_1836674	0.00685
snp1814-scaffold1050-79523	snp27445-scaffold2925-99889	5	2_1943318	2_2108792	0.00621
snp27450-scaffold2925-325792	snp22296-scaffold220-1047670	5	2_2330570	2_2566911	0.00159
snp22290-scaffold220-775680	snp22285-scaffold220-572694	5	2_2791684	2_2995352	0.00515
snp22284-scaffold220-539787	snp22277-scaffold220-263631	5	2_3027549	2_3299548	0.00788
snp22272-scaffold220-61665	snp1993-scaffold1059-140697	5	2_3501685	2_3701631	0.00369
snp1995-scaffold1059-254736	snp2000-scaffold1059-463386	5	2_3814218	2_4023897	0.00208
[truncated: 7,084 more rows]

## Sheet: FE_Lactation_Variance
Supplementary file: Genetic variance explained by markers for feed efficiency in lactation (FEL) in goats
[truncated: 7,613 more rows]

[truncated: 1 more sheets: Gene-enrichment]
